# Supplementary material for: HME, NFE, and HAE-1 efflux pumps in Gram-negative bacteria: a comprehensive phylogenetic and ecological approach
Source: ISME Commun. 2024 Jan 10;4(1):ycad018. doi: 10.1093/ismeco/ycad018 (PMC10872679; doi:10.1093/ismeco/ycad018)
Supplement: Table_S1_List_of_strains_genomic_database_ycad018 [file table_s1_list_of_strains_genomic_database_ycad018.xlsx]

## Sheet: all information
Ani = Animal, Insect, protozoaire
Plant = Plant, Mushroom
Feature								Taxonomy	RND clade																mean	SD	1,5xSD		2xSD
ID	Name	genome size	Origin	Pathogen	Growth in contaminated environment	Nodulation	Plasmides	Phylum	A	B	C	D	E	F	G	H	I	UC	HAE1	HME	ALL_RND				GC3	GC3	min	max	min	max
UP000000223	Gluconobacter oxydans H24	3816232	Plant	PP	N	N	Y	Proteobacteria	2	3	0	0	0	2	0	0	3	0	5	3	10				60.9996	7.02489	50.4623	71.537	46.9499	75.0494
UP000000229	Pseudomonas mendocina (strain ymp)	5072807	FreshS	PP,OHP	O	N	N	Proteobacteria	5	2	0	0	0	0	0	3	2	0	7	2	12				84.2011	7.25552	73.3178	95.0843	69.69	98.7121
UP000000230	Enterobacter sp. (strain 638)	4676461	Plant	PP,OHP	N	Y	Y	Proteobacteria	5	2	0	0	0	0	0	2	1	0	7	1	10				60.7727	8.05125	48.6958	72.8496	44.6702	76.8752
UP000000231	Polynucleobacter necessarius subsp. asymbioticus (strain DSM 18221 / CIP 109841 / QLW-P1DMWA-1)	2159490	FreshW	NP	N	N	N	Proteobacteria	2	1	0	0	0	0	0	0	2	0	3	2	5	close to endosymbiotic strains			40.6776	3.98598	34.6986	46.6566	32.7057	48.6496
UP000000233	Pseudomonas stutzeri (strain A1501)	4567418	Plant	OHP	N	Y	N	Proteobacteria	2	2	0	0	0	0	0	2	3	0	4	3	9	N2 fixation			81.7355	7.25829	70.8481	92.623	67.219	96.2521
UP000000238	Hahella chejuensis (strain KCTC 2396)	7215267	MarS	NP	N	N	N	Proteobacteria	5	0	0	0	0	0	0	6	1	0	5	1	12				63.6951	9.08074	50.074	77.3162	45.5336	81.8566
UP000000239	Chromohalobacter salexigens (strain DSM 3043 / ATCC BAA-138 / NCIMB 13768)	3696649	SeaW	NP	O,M	N	N	Proteobacteria	3	2	0	0	0	0	1	0	0	0	5	0	6				80.9892	7.79976	69.2896	92.6889	65.3897	96.5888
UP000000245	Acidiphilium cryptum (strain JF-5)	3963080	FreshS	NP	M	N	Y	Proteobacteria	2	2	0	0	0	0	0	1	3	0	4	3	8				84.785	8.67654	71.7702	97.7998	67.4319	102.138
UP000000248	Dichelobacter nodosus (strain VCS1703A)	1389350	Ani	AP	N	N	N	Proteobacteria	1	0	0	0	0	0	0	0	0	0	1	0	1				42.5918	6.40032	32.9914	52.1923	29.7912	55.3925
UP000000260	Cronobacter sakazakii (strain ATCC BAA-894) (Enterobacter sakazakii)	4530777	Ani	OHP	N	N	Y	Proteobacteria	1	2	0	0	0	0	0	1	1	0	3	1	5				69.1629	9.11454	55.491	82.8347	50.9338	87.3919
UP000000265	Klebsiella pneumoniae subsp. pneumoniae (strain ATCC 700721 / MGH 78578)	5694894	Hum	OHP	N	N	Y	Proteobacteria	7	2	0	0	0	0	0	2	1	0	9	1	12	N2 fixation	AbR		71.0478	9.63836	56.5903	85.5054	51.7711	90.3245
UP000000268	Acaryochloris marina (strain MBIC 11017)	8361599	SeaW	NP	N	N	Y	Cyanobacteria	2	0	0	0	0	0	1	4	0	0	2	0	7				47.1816	7.29497	36.2391	58.124	32.5916	61.7715
UP000000270	Azorhizobium caulinodans (strain ATCC 43989 / DSM 5975 / JCM 20966 / NBRC 14845 / NCIMB 13405 / ORS 571)	5369772	Plant	NP	N	Y	N	Proteobacteria	4	5	0	0	1	0	0	1	0	0	9	0	11				86.274	5.0899	78.6392	93.9089	76.0942	96.4538
UP000000310	Pseudopedobacter saltans (strain ATCC 51119 / DSM 12145 / JCM 21818 / LMG 10337 / NBRC 100064 / NCIMB 13643) (Pedobacter saltans)	4635236	Soil	NP	N	N	N	Bacteroidetes	3	0	0	0	0	0	2	0	2	1	3	2	8				31.8949	4.81127	24.678	39.1118	22.2723	41.5174
UP000000329	Herbaspirillum seropedicae (strain SmR1)	5513887	Plant	NP	N	N	N	Proteobacteria	4	3	0	0	0	1	0	1	1	0	7	1	10	N2 fixation			82.6319	7.12197	71.949	93.3149	68.388	96.8759
UP000000343	Granulicella tundricola (strain ATCC BAA-1859 / DSM 23138 / MP5ACTX9)	5503984	soil	NP	A	N	Y	Acidobacteria	2	4	0	0	0	3	0	0	3	0	6	3	12	acidophile			75.0006	8.79674	61.8055	88.1957	57.4071	92.5941
UP000000361	Paracoccus denitrificans (strain Pd 1222)	5236194	Soil	NP	O	N	Y	Proteobacteria	3	0	0	1	1	0	0	2	0	0	3	0	7				85.2324	6.23808	75.8752	94.5895	72.7562	97.7085
UP000000366	Methylibium petroleiphilum (strain PM1)	4643639	FreshW	NP	O	N	Y	Proteobacteria	2	1	0	1	1	0	0	1	4	0	3	4	10				89.6601	6.20745	80.3489	98.9713	77.2452	102.075
UP000000374	Verminephrobacter eiseniae (strain EF01-2)	5597943	Ani	NP	N	N	Y	Proteobacteria	2	3	0	1	1	0	0	0	0	0	5	0	7				82.5311	7.68215	71.0079	94.0543	67.1668	97.8954
UP000000379	Truepera radiovictrix (strain DSM 17093 / CIP 108686 / LMG 22925 / RQ-24)	3260398	HotW,SeaW	NP	N	N	N	Deinococcus-Thermus	0	0	0	0	0	0	0	0	0	1	0	0	1				87.8543	5.52289	79.57	96.1386	76.8085	98.9001
UP000000383	Methylotenera versatilis (strain 301)	3059871	FreshW,SeaW,Soil	NP	O	N	N	Proteobacteria	1	0	0	0	1	1	0	1	3	1	1	3	8				38.3773	4.95405	30.9462	45.8084	28.4692	48.2854
UP000000422	Wolinella succinogenes (strain ATCC 29543 / DSM 1740 / LMG 7466 / NCTC 11488 / FDC 602W) (Vibrio succinogenes)	2110355	Ani	NP	N	N	N	Proteobacteria	2	0	1	0	0	0	1	1	0	0	2	0	5				55.1274	6.08316	46.0027	64.2522	42.9611	67.2938
UP000000425	Neisseria meningitidis serogroup B (strain MC58)	2272360	Hum	OHP	N	N	N	Proteobacteria	1	0	0	0	0	0	0	0	0	0	1	0	1				62.4395	10.0409	47.3783	77.5008	42.3578	82.5212
UP000000429	Helicobacter pylori (strain ATCC 700392 / 26695) (Campylobacter pylori)	1667867	Hum	OHP	N	N	N	Proteobacteria	0	0	1	0	0	0	0	0	2	0	0	2	3				41.9236	5.00688	34.4133	49.4339	31.9098	51.9374
UP000000430	Acinetobacter baylyi (strain ATCC 33305 / BD413 / ADP1)	3598621	Soil	NP	O	N	N	Proteobacteria	2	4	0	1	0	0	0	1	1	0	6	1	9				33.7766	5.37348	25.7164	41.8368	23.0296	44.5235
UP000000431	Chlamydia trachomatis (strain D/UW-3/Cx)	1042519	Hum	SHP	N	N	N	Chlamydiae	0	0	0	0	0	0	0	0	0	0	0	0	0				34.6216	3.65048	29.1459	40.0974	27.3207	41.9226
UP000000440	Thermosynechococcus elongatus (strain BP-1)	2593857	HotW,FreshW	NP	N	N	N	Cyanobacteria	1	0	0	0	0	0	1	0	0	0	1	0	2				58.1319	4.69201	51.0939	65.1699	48.7479	67.5159
UP000000442	Desulfobacterium autotrophicum (strain ATCC 43914 / DSM 3382 / HRM2)	5657782	MarS	NP	O	N	Y	Proteobacteria	2	0	0	0	0	0	1	5	1	1	2	1	10				55.4833	8.22345	43.1481	67.8185	39.0364	71.9302
UP000000448	Nautilia profundicola (strain ATCC BAA-1463 / DSM 18972 / AmH)	1676444	HotW,SeaW	NP	N	N	N	Proteobacteria	0	0	0	0	0	0	0	2	0	1	0	0	3				27.3398	6.53773	17.5332	37.1464	14.2643	40.4152
UP000000453	Variovorax paradoxus (strain S110)	6754997	Plant,Hum,Soil	NP	O	N	N	Proteobacteria	2	3	0	0	1	0	0	1	2	0	5	2	9	PGPR			88.9847	5.81369	80.2642	97.7053	77.3573	100.612
UP000000466	Simiduia agarivorans (strain DSM 21679 / JCM 13881 / BCRC 17597 / SA1)	4300227	SeaW	NP	N	N	N	Proteobacteria	4	0	0	0	0	0	1	5	2	0	4	2	12				65.8837	7.27021	54.9784	76.7891	51.3433	80.4242
UP000000483	Desulfobacca acetoxidans (strain ATCC 700848 / DSM 11109 / ASRB2)	3282536	FreshS	NP	N	N	N	Proteobacteria	4	1	0	0	0	0	0	1	0	0	5	0	6				62.3662	7.91281	50.497	74.2354	46.5406	78.1918
UP000000493	Runella slithyformis (strain ATCC 29530 / DSM 19594 / LMG 11500 / NCIMB 11436 / LSU 4)	6919729	FreshW	NP	N	N	Y	Bacteroidetes	5	0	0	0	0	0	2	2	5	2	5	5	16				52.3243	8.5824	39.4508	65.1979	35.1596	69.4891
UP000000494	Hyphomicrobium sp. (strain MC1)	4757528	FreshW	NP	O	N	N	Proteobacteria	8	3	0	0	1	1	0	2	3	0	11	3	18				70.5152	6.58999	60.6302	80.4001	57.3352	83.6951
UP000000495	Parachlamydia acanthamoebae (strain UV7)	3072383	FreshW	OHP	O	N	N	Chlamydiae	2	0	0	0	0	1	0	0	2	0	2	2	5	able to infect amoeba			34.0183	4.11124	27.8515	40.1852	25.7959	42.2408
UP000000496	Simkania negevensis (strain ATCC VR-1471 / Z)	2628375	Hum	OHP	N	N	Y	Chlamydiae	0	1	0	0	0	0	0	1	1	0	1	1	3	able to infect amoeba			38.3557	5.39278	30.2666	46.4449	27.5702	49.1413
UP000000501	Nitrosomonas sp. (strain Is79A3)	3783444	FreshW	NP	O	N	N	Proteobacteria	2	0	0	0	0	0	0	0	3	0	2	3	5				45.1901	8.5761	32.3259	58.0542	28.0379	62.3423
UP000000503	Treponema caldarium (strain ATCC 51460 / DSM 7334 / H1) (Spirochaeta caldaria)	3239340	HotW,FreshW	NP	N	N	N	Spirochaetes	0	0	0	0	0	0	5	0	0	0	0	0	5				43.3486	11.4675	26.1473	60.5498	20.4136	66.2835
UP000000504	Moranella endobia (strain PCIT)	538294	Sym	NP	N	N	N	Proteobacteria	0	0	0	0	0	0	0	0	0	0	0	0	0	obligate symbiote of insect			41.5132	5.74762	32.8918	50.1346	30.018	53.0084
UP000000517	Fibrobacter succinogenes (strain ATCC 19169 / S85)	3843004	Ani	NP	N	N	N	Fibrobacteres	1	0	0	0	0	0	0	0	0	1	1	0	2				56.1562	11.0851	39.5286	72.7839	33.9861	78.3264
UP000000529	Protochlamydia amoebophila (strain UWE25)	2414465	Sym	AP	N	N	N	Chlamydiae	1	0	0	0	0	0	0	0	1	1	1	1	3	symbiote of amoeba			26.4417	3.84313	20.677	32.2064	18.7554	34.1279
UP000000532	Thermus thermophilus (strain HB8 / ATCC 27634 / DSM 579)	2116056	HotW,FreshW	NP	N	N	Y	Deinococcus-Thermus	0	0	0	0	0	0	0	0	0	1	0	0	1				91.8525	4.64665	84.8825	98.8224	82.5592	101.146
UP000000533	Ehrlichia ruminantium (strain Gardel)	1499920	Ani	AP	N	N	N	Proteobacteria	0	0	0	0	0	0	0	1	0	0	0	0	1				18.4879	3.00271	13.9838	22.9919	12.4824	24.4933
UP000000535	Neisseria gonorrhoeae (strain ATCC 700825 / FA 1090)	2153922	Hum	SHP	N	N	N	Proteobacteria	1	0	0	0	0	0	0	0	0	0	1	0	1				63.7346	9.34962	49.7102	77.759	45.0354	82.4338
UP000000537	Vibrio fischeri (strain ATCC 700601 / ES114)	4273718	Ani	NP	N	N	Y	Proteobacteria	4	0	0	0	0	0	0	5	1	0	4	1	10				28.9235	4.133	22.724	35.123	20.6575	37.1895
UP000000546	Psychrobacter arcticus (strain DSM 17307 / 273-4)	2650701	Soil	NP	N	N	N	Proteobacteria	1	0	0	0	1	0	0	0	0	0	1	0	2				40.7333	5.01279	33.2141	48.2524	30.7077	50.7588
UP000000547	Colwellia psychrerythraea (strain 34H / ATCC BAA-681) (Vibrio psychroerythus)	5373180	MarS	NP	O	N	N	Proteobacteria	4	0	0	0	0	0	2	9	4	0	4	4	19				30.3279	4.08332	24.2029	36.4529	22.1612	38.4945
UP000000550	Dechloromonas aromatica (strain RCB)	4501104	Soil	NP	O	N	N	Proteobacteria	2	1	0	0	1	0	0	2	9	0	3	9	15				72.0548	8.71163	58.9874	85.1223	54.6316	89.4781
UP000000552	Rhizobium loti (strain MAFF303099) (Mesorhizobium loti)	7596297	Soil,Plant	NP	N	Y	Y	Proteobacteria	4	2	0	0	0	0	0	4	0	0	6	0	10	N2 fixation			79.2558	7.27044	68.3502	90.1615	64.7149	93.7967
UP000000556	Pseudomonas putida (strain KT2440)	6181863	Soil	NP	N	N	N	Proteobacteria	6	1	0	0	0	0	0	3	3	0	7	3	13				77.8767	7.34881	66.8535	88.8999	63.1791	92.5743
UP000000557	Gloeobacter violaceus (strain PCC 7421)	4659019	Soil	NP	N	N	N	Cyanobacteria	2	1	0	0	4	1	0	0	4	0	3	4	12				76.8722	7.74267	65.2582	88.4862	61.3868	92.3575
UP000000562	Wigglesworthia glossinidia brevipalpis	703004	Sym	NP	N	N	Y	Proteobacteria	0	0	0	0	0	0	0	0	0	0	0	0	0	obligate symbiote of insect			11.8112	2.19745	8.51504	15.1074	7.41631	16.2061
UP000000566	Parabacteroides distasonis (strain ATCC 8503 / DSM 20701 / NCTC 11152)	4811379	Hum	NP	N	N	N	Bacteroidetes	7	0	0	0	0	0	2	3	5	0	7	5	17				51.7799	10.4979	36.0331	67.5267	30.7842	72.7756
UP000000577	Geobacter sulfurreducens (strain ATCC 51573 / DSM 12127 / PCA)	3814128	FreshS	NP	O,M	N	N	Proteobacteria	2	1	0	1	0	0	0	1	4	0	3	4	9				77.3702	9.62631	62.9307	91.8096	58.1175	96.6228
UP000000579	Haemophilus influenzae (strain ATCC 51907 / DSM 11121 / KW20 / Rd)	1830138	Hum	SHP	N	N	N	Proteobacteria	1	0	0	0	0	0	0	0	0	0	1	0	1				29	5.354	20.969	37.031	18.292	39.7079
UP000000584	Vibrio cholerae serotype O1 (strain ATCC 39315 / El Tor Inaba N16961)	4033464	Hum	SHP	N	N	N	Proteobacteria	2	0	0	0	0	0	0	4	0	0	2	0	6	AbR			49.0906	6.59877	39.1924	58.9888	35.8931	62.2881
UP000000588	Porphyromonas gingivalis (strain ATCC BAA-308 / W83)	2343476	Hum	SHP	N	N	N	Bacteroidetes	0	0	0	0	0	0	0	0	1	0	0	1	1				54.9572	8.33753	42.4509	67.4635	38.2821	71.6323
UP000000593	Photobacterium profundum (Photobacterium sp. (strain SS9))	6403280	SeaW	NP	N	N	Y	Proteobacteria	4	0	0	0	0	0	0	5	1	0	4	1	10				36.7998	5.66435	28.3033	45.2963	25.4711	48.1285
UP000000601	Buchnera aphidicola subsp. Baizongia pistaciae (strain Bp)	618379	Sym	NP	N	N	Y	Proteobacteria	0	0	0	0	0	0	0	0	0	0	0	0	0	obligate symbiote of insect, Gram - with pecular outermembrane			15.0587	2.11027	11.8933	18.2241	10.8382	19.2793
UP000000602	Desulfotalea psychrophila (strain LSv54 / DSM 12343)	3659634	MarS	NP	N	N	Y	Proteobacteria	2	0	0	0	0	0	0	1	1	0	2	1	4				48.0776	8.3021	35.6244	60.5307	31.4734	64.6818
UP000000605	Burkholderia pseudomallei (strain K96243)	7247547	Hum	OHP	N	N	N	Proteobacteria	4	3	0	0	0	0	0	1	2	0	7	2	10				87.9691	6.89596	77.6252	98.3131	74.1772	101.761
UP000000607	Mannheimia succiniciproducens (strain MBEL55E)	2314078	Ani	NP	N	N	N	Proteobacteria	1	0	0	0	1	0	0	0	0	0	1	0	2				42.0978	6.57321	32.238	51.9576	28.9514	55.2442
UP000000609	Legionella pneumophila subsp. pneumophila (strain Philadelphia 1 / ATCC 33152 / DSM 7513)	3397754	Hum	SHP	N	N	N	Proteobacteria	3	0	0	0	0	0	0	0	5	0	3	5	8				32.8966	4.24383	26.5308	39.2623	24.4089	41.3842
UP000000625	Escherichia coli (strain K12)	4641652	Hum	NP	N	N	N	Proteobacteria	4	2	0	0	0	0	0	0	1	0	6	1	7				55.818	7.73275	44.2189	67.4171	40.3525	71.2835
UP000000636	Ruegeria sp. (strain TM1040) (Silicibacter sp.)	4153699	Sym	NP	N	N	Y	Proteobacteria	1	0	0	0	0	0	0	3	0	0	1	0	4	symbiote of dinoflagellate			71.3222	5.65883	62.8339	79.8104	60.0045	82.6398
UP000000639	Psychromonas ingrahamii (strain 37)	4559598	SeaW	NP	N	N	N	Proteobacteria	2	0	0	0	0	0	0	3	1	0	2	1	6				36.1349	5.87132	27.3279	44.9419	24.3922	47.8775
UP000000643	Bartonella bacilliformis (strain ATCC 35685 / KC583)	1445021	Hum	SHP	N	N	N	Proteobacteria	1	0	0	0	0	0	0	0	0	0	1	0	1				27.4477	4.66507	20.4501	34.4453	18.1176	36.7779
UP000000644	Polaromonas naphthalenivorans (strain CJ2)	5366143	FreshS	NP	O	N	Y	Proteobacteria	3	2	0	0	2	1	0	3	4	0	5	4	15				78.142	10.4428	62.4778	93.8062	57.2564	99.0277
UP000000645	Acidovorax sp. (strain JS42)	4585154	FreshS	NP	O	N	Y	Proteobacteria	2	0	0	0	1	0	0	1	5	0	2	5	9				85.4076	7.88285	73.5834	97.2319	69.6419	101.173
UP000000647	Halorhodospira halophila (strain DSM 244 / SL1) (Ectothiorhodospira halophila (strain DSM 244 / SL1))	2678452	MarS	NP	N	N	N	Proteobacteria	1	0	0	0	0	0	1	2	0	1	1	0	5	extreme alophile			85.9656	6.93056	75.5697	96.3614	72.1045	99.8267
UP000000669	Buchnera aphidicola subsp. Cinara cedri (strain Cc)	422434	Sym	NP	N	N	Y	Proteobacteria	0	0	0	0	0	0	0	0	0	0	0	0	0	obligate symbiote of insect			7.81771	1.96122	4.87587	10.7595	3.89526	11.7401
UP000000671	Solibacter usitatus (strain Ellin6076)	9965640	Soil	NP	N	N	N	Acidobacteria	1	8	0	0	0	3	0	2	4	1	9	4	19				77.2674	5.63807	68.8103	85.7245	65.9912	88.5435
UP000000683	Alteromonas sp. (strain SN2)	4972148	SeaW	NP	O	N	N	Proteobacteria	5	0	0	0	0	0	3	8	3	0	5	3	19				40.3632	4.49682	33.6179	47.1084	31.3695	49.3568
UP000000684	Shewanella frigidimarina (strain NCIMB 400)	4845257	SeaW	NP	M	N	N	Proteobacteria	3	0	0	0	0	0	2	6	4	0	3	4	15				36.7303	5.05811	29.1431	44.3174	26.614	46.8465
UP000000686	Pseudomonas fulva (strain 12-X)	4920769	Plant	NP	N	N	N	Proteobacteria	3	1	0	0	0	0	0	2	0	0	4	0	6				82.431	6.81348	72.2108	92.6513	68.8041	96.058
UP000000718	Thermodesulfovibrio yellowstonii (strain ATCC 51303 / DSM 11347 / YP87)	2003803	HotW,FreshW	NP	N	N	N	Nitrospirae	1	1	0	0	0	0	0	0	0	0	2	0	2				23.2541	4.59065	16.3681	30.1401	14.0728	32.4354
UP000000723	Azobacteroides pseudotrichonymphae genomovar. CFP2	1224919	Sym	NP	N	N	Y	Bacteroidetes	0	0	0	0	0	0	0	0	0	0	0	0	0	N2 fixation	obligate symbiote of insect		24.7607	4.24924	18.3869	31.1346	16.2622	33.2592
UP000000739	Desulfatibacillum alkenivorans (strain AK-01)	6517073	MarS	NP	O	N	N	Proteobacteria	1	0	0	0	0	0	0	3	0	1	1	0	5				68.9898	7.80089	57.2885	80.6912	53.3881	84.5916
UP000000755	Gramella forsetii (strain KT0803)	3798465	SeaW	NP	O	N	N	Bacteroidetes	1	0	0	0	0	0	0	2	7	1	1	7	11				31.2053	4.45111	24.5286	37.8819	22.303	40.1075
UP000000756	Aeromonas hydrophila subsp. hydrophila (strain ATCC 7966 / DSM 30187 / JCM 1027 / KCTC 2358 / NCIMB 9240)	4744448	Ani	OHP	O	N	N	Proteobacteria	5	0	0	0	0	0	1	1	1	0	5	1	8				81.3099	10.118	66.1329	96.4869	61.0739	101.546
UP000000760	Campylobacter fetus subsp. fetus (strain 82-40)	1773615	Hum	OHP, AP	N	N	N	Proteobacteria	1	0	0	0	0	0	0	0	0	0	1	0	1				25.7756	3.80247	20.0719	31.4793	18.1706	33.3805
UP000000781	Sulcia muelleri (strain GWSS)	245530	Sym	NP	N	N	N	Bacteroidetes	0	0	0	0	0	0	0	0	0	0	0	0	0	obligate symbiote of insect			8.23685	1.85835	5.44933	11.0244	4.52015	11.9536
UP000000784	Delftia acidovorans (strain DSM 14801 / SPH-1)	6767514	Soil	OHP	O,A,M	N	N	Proteobacteria	6	4	0	1	0	0	0	2	10	0	10	10	23				86.19	7.99421	74.1987	98.1813	70.2016	102.178
UP000000788	Prochlorococcus marinus (strain MIT 9211)	1688963	SeaW	NP	N	N	N	Cyanobacteria	0	0	0	0	0	0	0	0	0	0	0	0	0				27.4368	4.00967	21.4223	33.4513	19.4175	35.4562
UP000000798	Aquifex aeolicus (strain VF5)	1590791	HotW,SeaW	NP	N	N	Y	Aquificae	0	0	0	0	0	0	0	1	2	1	0	2	4				47.7219	6.34915	38.1982	57.2456	35.0236	60.4202
UP000000799	Campylobacter jejuni subsp. jejuni serotype O:2 (strain NCTC 11168)	1641481	Hum	SHP,AP	N	N	N	Proteobacteria	1	0	1	0	0	0	0	0	0	0	1	0	2				19.2837	3.20947	14.4695	24.0979	12.8647	25.7026
UP000000809	Pasteurella multocida (strain Pm70)	2257487	Ani	OHP, AP	N	N	N	Proteobacteria	1	0	0	0	0	0	0	0	0	0	1	0	1				34.8352	4.91384	27.4644	42.2059	25.0075	44.6629
UP000000811	Treponema pallidum (strain Nichols)	1138011	Hum	SHP	N	N	N	Spirochaetes	0	0	0	0	0	0	0	0	0	0	0	0	0				54.3789	6.39355	44.7886	63.9693	41.5918	67.166
UP000000812	Xylella fastidiosa (strain 9a5c)	2731750	Plant	PP	N	N	Y	Proteobacteria	1	2	0	0	0	0	0	2	0	0	3	0	5				56.9651	9.71118	42.3983	71.5318	37.5427	76.3874
UP000000813	Agrobacterium fabrum (strain C58 / ATCC 33970) (Agrobacterium tumefaciens (strain C58))	5674258	Plant	PP	N	N	Y	Proteobacteria	4	1	0	1	1	0	0	2	0	0	5	0	9				71.7328	5.86052	62.942	80.5235	60.0117	83.4538
UP000000815	Yersinia pestis	4829855	Hum	SHP,AP	N	N	Y	Proteobacteria	4	2	0	0	0	0	0	1	0	0	6	0	7				49.4431	7.31692	38.4677	60.4185	34.8092	64.0769
UP000000845	Sebaldella termitidis (strain ATCC 33386 / NCTC 11300)	4486650	Ani	NP	N	N	Y	Fusobacteria	0	0	0	0	0	0	1	0	0	0	0	0	1				27.7862	4.73712	20.6805	34.8919	18.312	37.2605
UP000000852	Pedobacter heparinus (strain ATCC 13125 / DSM 2366 / NCIB 9290)	5167383	Soil	NP	N	N	N	Bacteroidetes	4	0	0	0	0	0	0	1	3	1	4	3	9				42.6171	6.23273	33.268	51.9662	30.1516	55.0825
UP000000925	Coraliomargarita akajimensis (strain DSM 45221 / IAM 15411 / JCM 23193 / KCTC 12865)	3750771	SeaW	NP	N	N	N	Verrucomicrobia	1	0	0	0	0	0	0	1	0	0	1	0	2				60.8161	5.74003	52.206	69.4261	49.336	72.2961
UP000000927	Prevotella ruminicola (strain ATCC 19189 / JCM 8958 / 23)	3619559	Ani	NP	N	N	N	Bacteroidetes	1	0	0	0	0	0	0	1	0	0	1	0	2				56.1989	9.60461	41.792	70.6058	36.9897	75.4081
UP000000930	Moraxella catarrhalis (strain RH4)	1863286	Hum	SHP	N	N	N	Proteobacteria	0	0	0	0	0	0	0	0	0	0	0	0	0				38.1778	4.92947	30.7836	45.572	28.3189	48.0367
UP000000939	Arcobacter nitrofigilis (strain ATCC 33309 / DSM 7299 / LMG 7604 / NCTC 12251 / CI) (Campylobacter nitrofigilis)	3192235	Plant,MarS	NP	N	N	N	Proteobacteria	4	0	0	0	0	0	0	1	1	0	4	1	6	N2 fixation	vanR	Halophile	14.9021	2.8693	10.5982	19.2061	9.16354	20.6407
UP000000948	Acetobacter pasteurianus (strain NBRC 3283 / LMG 1513 / CCTM 1153)	3340249	Plant	NP	N	N	Y	Proteobacteria	1	2	0	0	0	1	0	1	2	0	3	2	7				53.2961	8.70221	40.2428	66.3494	35.8917	70.7005
UP000000998	Marinobacter hydrocarbonoclasticus (strain ATCC 700491 / DSM 11845 / VT8)	4779762	SeaW	NP	O	N	Y	Proteobacteria	6	0	0	0	0	0	0	7	1	0	6	1	14				67.3255	7.2581	56.4384	78.2127	52.8093	81.8417
UP000001007	Chlorobium tepidum (strain ATCC 49652 / DSM 12025 / NBRC 103806 / TLS)	2154946	HotW,FreshW	NP	N	N	N	Chlorobi	1	0	0	0	0	0	0	1	0	0	1	0	2				72.8482	8.58261	59.9743	85.7221	55.683	90.0134
UP000001010	Xanthomonas campestris pv. campestris (strain ATCC 33913 / DSM 3586 / NCPPB 528 / LMG 568 / P 25)	5076188	Plant	PP	N	N	N	Proteobacteria	4	2	0	0	0	0	2	1	1	0	6	1	10				81.5636	7.31996	70.5836	92.5435	66.9237	96.2035
UP000001014	Salmonella typhimurium (strain LT2 / SGSC1412 / ATCC 700720)	4951371	Hum	SHP	N	N	Y	Proteobacteria	4	2	0	0	0	0	0	0	0	0	6	0	6				59.0992	8.56339	46.2541	71.9443	41.9724	76.226
UP000001022	Haemophilus ducreyi (strain 35000HP / ATCC 700724)	1698955	Hum	SHP	N	N	N	Proteobacteria	1	0	0	0	0	0	0	0	0	0	1	0	1				29.5447	5.87823	20.7273	38.362	17.7882	41.3011
UP000001023	Ruegeria pomeroyi (strain ATCC 700808 / DSM 15171 / DSS-3) (Silicibacter pomeroyi)	4601048	SeaW	NP	N	N	N	Proteobacteria	1	0	0	0	0	0	0	4	0	0	1	0	5				80.5927	5.62629	72.1533	89.0321	69.3401	91.8453
UP000001025	Rhodopirellula baltica (strain DSM 10527 / NCIMB 13988 / SH1)	7145576	SeaW	NP	N	N	N	Planctomycetes	3	0	0	0	0	1	0	6	2	0	3	2	12				62.0608	4.46279	55.3667	68.755	53.1353	70.9864
UP000001026	Prochlorococcus marinus subsp. pastoris (strain CCMP1986 / MED4)	1657990	SeaW	NP	N	N	N	Cyanobacteria	0	0	0	0	0	0	0	0	0	0	0	0	0				19.8416	2.89802	15.4946	24.1887	14.0456	25.6377
UP000001029	Elusimicrobium minutum (strain Pei191)	1643562	Ani	NP	N	N	N	Elusimicrobia	0	0	0	0	0	0	0	0	0	1	0	0	1				38.4802	4.27601	32.0662	44.8942	29.9282	47.0322
UP000001031	Akkermansia muciniphila (strain ATCC BAA-835 / Muc)	2664102	Hum	NP	N	N	N	Verrucomicrobia	5	0	0	0	0	0	0	0	1	0	5	1	6				67.231	8.23497	54.8786	79.5835	50.7611	83.701
UP000001035	Burkholderia cenocepacia (strain ATCC BAA-245 / DSM 16553 / LMG 16656 / NCTC 13227 / J2315 / CF5610) (Burkholderia cepacia (strain J2315))	8055782	Hum,Soil,Plant	OHP	O	N	Y	Proteobacteria	8	2	0	0	0	3	0	1	2	0	10	2	16	N2 fixation			87.1513	6.86924	76.8474	97.4551	73.4128	100.89
UP000001036	Cellvibrio japonicus (strain Ueda107) (Pseudomonas fluorescens subsp. cellulosa)	4576573	Soil	NP	N	N	N	Proteobacteria	3	2	0	0	0	0	0	0	2	0	5	2	7				58.3185	9.25608	44.4344	72.2027	39.8064	76.8307
UP000001052	Desulfohalobium retbaense (strain DSM 5692)	2909567	FreshS	NP	N	N	Y	Proteobacteria	1	0	0	0	0	0	1	4	0	0	1	0	6	Halophile			68.8045	8.97042	55.3489	82.2602	50.8637	86.7454
UP000001054	Rhizobium sp. (strain NGR234)	6891900	Plant	NP	N	Y	Y	Proteobacteria	6	1	0	0	2	0	0	3	1	0	7	1	13	N2 fixation			78.8899	6.95795	68.453	89.3269	64.974	92.8059
UP000001060	Legionella longbeachae serogroup 1 (strain NSW150)	4149158	Hum,Soil,Plant	OHP	N	N	Y	Proteobacteria	4	2	0	0	0	1	0	0	2	0	6	2	9				29.2891	3.88893	23.4557	35.1225	21.5112	37.0669
UP000001062	Marinomonas mediterranea (strain ATCC 700492 / JCM 21426 / NBRC 103028 / MMB-1)	4684316	SeaW	NP	N	N	N	Proteobacteria	1	0	0	0	0	0	0	4	1	0	1	1	6				42.3661	5.09522	34.7233	50.009	32.1757	52.5566
UP000001113	Marinomonas sp. (strain MWYL1)	5100344	SeaW,Plant	NP	N	N	N	Proteobacteria	3	0	0	0	0	0	0	3	0	0	3	0	6				38.3662	5.9238	29.4806	47.2519	26.5187	50.2138
UP000001114	Actinobacillus succinogenes (strain ATCC 55618 / 130Z)	2319663	Ani	NP	N	N	N	Proteobacteria	1	0	0	0	0	0	0	0	0	0	1	0	1				47.0919	7.63535	35.6388	58.5449	31.8211	62.3626
UP000001115	Synechococcus sp. (strain RCC307)	2224914	SeaW	NP	N	N	N	Cyanobacteria	3	0	0	0	0	0	0	0	1	0	3	1	4				71.5215	8.19923	59.2226	83.8203	55.123	87.9199
UP000001118	Nitratiruptor sp. (strain SB155-2)	1877931	HotW,SeaW	OHP	M	N	N	Proteobacteria	0	0	0	0	0	0	0	1	2	1	0	2	4				37.7595	5.66456	29.2627	46.2564	26.4304	49.0887
UP000001136	Arcobacter butzleri (strain RM4018)	2341251	FreshW	OHP	N	N	N	Proteobacteria	3	0	1	0	0	0	0	1	1	0	3	1	6				11.845	2.45955	8.15566	15.5343	6.92588	16.7641
UP000001171	Idiomarina loihiensis (strain ATCC BAA-735 / DSM 15497 / L2-TR)	2839318	HotW,SeaW	NP	N	N	N	Proteobacteria	3	0	0	0	0	0	1	1	5	0	3	5	10				46.9092	5.37895	38.8407	54.9776	36.1513	57.6671
UP000001173	Zymomonas mobilis subsp. mobilis (strain ATCC 31821 / ZM4 / CP4)	2056363	Plant	NP	N	N	Y	Proteobacteria	1	2	0	0	0	1	0	0	0	0	3	0	4				44.9705	6.24504	35.6029	54.3381	32.4804	57.4606
UP000001174	Francisella tularensis subsp. tularensis (strain SCHU S4 / Schu 4)	1892775	Ani	SHP	N	N	N	Proteobacteria	1	0	0	0	0	0	0	0	0	0	1	0	1				21.632	2.97651	17.1672	26.0968	15.679	27.585
UP000001176	Gluconacetobacter diazotrophicus (strain ATCC 49037 / DSM 5601 / PAl5)	3999591	Plant	NP	N	Y	Y	Proteobacteria	2	2	0	0	0	3	0	1	2	0	4	2	10				84.3322	6.86927	74.0283	94.6361	70.5936	98.0707
UP000001185	Methylobacterium sp. (strain 4-46)	7737025	Plant	NP	N	Y	Y	Proteobacteria	4	3	0	0	2	0	0	2	3	0	7	3	14				93.0689	7.71294	81.4995	104.638	77.643	108.495
UP000001191	Nostoc punctiforme (strain ATCC 29133 / PCC 73102)	9059191	FreshW	NP	N	N	Y	Cyanobacteria	3	3	0	0	2	0	1	0	1	0	6	1	10	N2 fixation			35.4955	6.3161	26.0213	44.9696	22.8633	48.1277
UP000001192	Burkholderia phymatum (strain DSM 17167 / STM815)	8676562	Plant	NP	N	Y	Y	Proteobacteria	7	4	0	0	0	2	0	3	0	0	11	0	16				77.4139	7.00579	66.9052	87.9226	63.4023	91.4255
UP000001201	Sulfurihydrogenibium sp. (strain YO3AOP1)	1838442	HotW,FreshW	NP	N	N	N	Aquificae	0	0	0	0	0	0	0	1	3	2	0	3	6				22.6188	3.20599	17.8098	27.4278	16.2068	29.0308
UP000001203	Cyanothece sp. (strain ATCC 51142)	5460377	FreshS	NP	N	N	Y	Cyanobacteria	2	0	0	0	1	0	2	1	1	1	2	1	8	N2 fixation			30.1267	7.0565	19.542	40.7115	16.0137	44.2397
UP000001205	Borrelia turicatae (strain 91E135)	917330	Ani	SHP	N	N	N	Spirochaetes	0	0	0	0	0	0	1	0	0	0	0	0	1				20.5487	2.3566	17.0138	24.0836	15.8355	25.2619
UP000001208	Chloroherpeton thalassium (strain ATCC 35110 / GB-78)	3293456	SeaW	NP	N	N	N	Chlorobi	1	0	0	0	0	0	0	2	1	2	1	1	6	N2 fixation			48.3336	8.47363	35.6232	61.0441	31.3864	65.2809
UP000001225	Bordetella petrii (strain ATCC BAA-461 / DSM 12804 / CCUG 43448)	5287950	Hum,FreshW	SHP	O	N	N	Proteobacteria	4	2	0	0	0	0	0	0	2	0	6	2	8				83.0673	7.15196	72.3394	93.7952	68.7634	97.3712
UP000001227	Amoebophilus asiaticus (strain 5a2)	1884364	Sym	NP	N	N	N	Bacteroidetes	0	0	0	0	0	0	0	0	0	0	0	0	0	Obligate symbiote of amoeba			26.7665	4.00716	20.7558	32.7773	18.7522	34.7808
UP000001228	Chlorobium phaeobacteroides (strain BS1)	2736403	SeaW	NP	N	N	N	Chlorobi	1	0	0	0	0	0	0	3	1	0	1	1	5				53.7857	6.91013	43.4205	64.1509	39.9655	67.606
UP000001231	Kangiella koreensis (strain DSM 16069 / KCTC 12182 / SW-125)	2852073	SeaW	NP	N	N	N	Proteobacteria	1	0	0	0	0	0	0	2	4	0	1	4	7				42.1286	5.77064	33.4726	50.7845	30.5873	53.6698
UP000001235	Gallionella capsiferriformans (strain ES-2) (Gallionella ferruginea capsiferriformans (strain ES-2))	3162471	FreshW	NP	O	N	N	Proteobacteria	1	0	0	0	1	0	0	3	6	0	1	6	11				60.4023	7.77363	48.7418	72.0627	44.855	75.9495
UP000001274	Pseudogulbenkiania sp. (strain NH8B)	4332995	Plant	NP	N	N	N	Proteobacteria	1	2	0	1	0	0	0	2	0	1	3	0	7				85.0019	9.22057	71.1711	98.8328	66.5608	103.443
UP000001275	Sphingobium sp. SYK-6	4348133	Plant	NP	N	N	Y	Proteobacteria	4	0	0	0	1	1	0	1	5	0	4	5	12				81.9255	5.8913	73.0886	90.7625	70.1429	93.7081
UP000001302	Parvularcula bermudensis (strain ATCC BAA-594 / HTCC2503 / KCTC 12087)	2902643	SeaW	NP	N	N	N	Proteobacteria	2	0	0	0	0	0	0	3	7	0	2	7	12	AbR			71.223	5.0461	63.6539	78.7922	61.1308	81.3152
UP000001303	Zinderia insecticola (strain CARI)	208564	Sym	NP	N	N	N	Proteobacteria	0	0	0	0	0	0	0	0	0	0	0	0	0	obligate symbiote of insect			3.30551	1.16758	1.55414	5.05687	0.970354	5.64066
UP000001316	Caulobacter sp. (strain K31)	5889399	FreshW	NP	N	N	N	Proteobacteria	5	2	0	0	2	0	0	4	3	0	7	3	16				87.9204	6.29903	78.4719	97.369	75.3223	100.518
UP000001332	Oscillatoriales cyanobacterium JSC-12	5530491	FreshW	NP	N	N	N	Cyanobacteria	1	0	0	0	1	0	1	0	0	0	1	0	3				45.6803	5.88586	36.8516	54.5091	33.9086	57.4521
UP000001351	Stigmatella aurantiaca (strain DW4/3-1)	10260756	Soil	NP	N	N	N	Proteobacteria	3	2	0	0	0	0	0	0	2	2	5	2	9				86.8068	6.92267	76.4228	97.1908	72.9615	100.652
UP000001361	Desulfovibrio vulgaris (strain Miyazaki F / DSM 19637)	4040304	Soil	NP	O,M	N	N	Proteobacteria	2	1	0	0	0	0	0	0	0	0	3	0	3				86.3156	6.59158	76.4282	96.203	73.1325	99.4988
UP000001362	Acidithiobacillus ferrooxidans (strain ATCC 23270 / DSM 14882 / CIP 104768 / NCIMB 8455) (Ferrobacillus ferrooxidans (strain ATCC 23270))	2982397	Soil	NP	A,M	N	N	Proteobacteria	0	2	0	0	0	0	0	1	4	0	2	4	7				68.9329	7.6389	57.4745	80.3912	53.6551	84.2107
UP000001366	Persephonella marina (strain DSM 14350 / EX-H1)	1983966	HotW,SeaW	NP	N	N	Y	Aquificae	0	0	0	0	0	0	0	1	2	0	0	2	3				32.2054	4.05836	26.1179	38.293	24.0887	40.3221
UP000001399	Rhodomicrobium vannielii (strain ATCC 17100 / ATH 3.1.1 / DSM 162 / LMG 4299)	4014469	Soil	NP	N	N	N	Proteobacteria	2	3	0	0	1	1	0	2	1	0	5	1	10				77.5335	6.79882	67.3353	87.7317	63.9359	91.1311
UP000001405	Atelocyanobacterium thalassa (isolate ALOHA)	1443806	SeaW	NP	N	N	N	Cyanobacteria	0	0	0	0	1	0	0	0	0	0	0	0	1				19.6059	2.75299	15.4764	23.7354	14.0999	25.1118
UP000001408	Leptospira interrogans serogroup Icterohaemorrhagiae serovar Lai (strain 56601)	4698134	Hum	SHP	N	N	N	Spirochaetes	0	0	0	0	0	0	1	2	3	3	0	3	9				29.6041	4.5564	22.7695	36.4387	20.4913	38.7169
UP000001414	Bacteroides thetaiotaomicron (strain ATCC 29148 / DSM 2079 / NCTC 10582 / E50 / VPI-5482)	6293399	Hum	NP	N	N	Y	Bacteroidetes	6	0	0	0	0	0	5	3	4	0	6	4	18				45.1121	9.59032	30.7266	59.4976	25.9315	64.2927
UP000001416	Nitrosomonas europaea (strain ATCC 19718 / NBRC 14298)	2812094	Soil	NP	N	N	N	Proteobacteria	3	0	0	0	0	0	0	1	4	1	3	4	9				54.129	7.42503	42.9915	65.2666	39.279	68.9791
UP000001420	Prochlorococcus marinus (strain SARG / CCMP1375 / SS120)	1751080	SeaW	NP	N	N	N	Cyanobacteria	0	0	0	0	0	0	0	0	0	0	0	0	0				24.8656	3.93824	18.9582	30.7729	16.9891	32.742
UP000001422	Synechococcus sp. (strain WH8102)	2434428	SeaW	NP	N	N	N	Cyanobacteria	2	0	0	0	0	0	0	0	0	0	2	0	2				69.7234	11.2538	52.8426	86.6041	47.2157	92.231
UP000001423	Prochlorococcus marinus (strain MIT 9313)	2410873	SeaW	NP	N	N	N	Cyanobacteria	2	0	0	0	0	0	0	0	0	0	2	0	2				51.4717	7.94696	39.5512	63.3921	35.5778	67.3656
UP000001424	Chromobacterium violaceum (strain ATCC 12472 / DSM 30191 / JCM 1249 / NBRC 12614 / NCIMB 9131 / NCTC 9757)	4751080	FreshW	NP	N	N	N	Proteobacteria	3	2	0	1	0	1	0	1	0	0	5	0	8				86.035	9.34876	72.0118	100.058	67.3374	104.732
UP000001425	Synechocystis sp. (strain PCC 6803 / Kazusa)	3947019	FreshW	NP	N	N	Y	Cyanobacteria	2	0	0	0	1	0	1	0	2	0	2	2	6				49.5019	8.22511	37.1643	61.8396	33.0517	65.9522
UP000001426	Rhodopseudomonas palustris (strain ATCC BAA-98 / CGA009)	5467640	FreshW	NP	N	N	Y	Proteobacteria	8	3	0	0	1	1	0	4	4	0	11	4	21	N2 fixation			83.8103	5.52502	75.5228	92.0978	72.7603	94.8603
UP000001432	Actinobacillus pleuropneumoniae serotype 5b (strain L20)	2274482	Ani	AP	N	N	N	Proteobacteria	1	0	0	0	0	0	0	0	0	0	1	0	1				38.7394	5.53637	30.4348	47.0439	27.6666	49.8121
UP000001436	Ralstonia solanacearum (strain GMI1000) (Pseudomonas solanacearum)	5810922	Plant	PP	N	N	Y	Proteobacteria	4	2	0	0	2	1	0	2	4	0	6	4	15				87.6256	7.16132	76.8836	98.3676	73.3029	101.948
UP000001441	Allochromatium vinosum (strain ATCC 17899 / DSM 180 / NBRC 103801 / NCIMB 10441 / D) (Chromatium vinosum)	3669074	SeaW	NP	N	N	Y	Proteobacteria	4	0	0	0	1	0	0	4	2	0	4	2	11				80.6825	8.09285	68.5432	92.8217	64.4968	96.8681
UP000001485	Edwardsiella ictaluri (strain 93-146)	3812301	Ani	AP	N	N	N	Proteobacteria	1	2	0	0	0	0	0	0	1	0	3	1	4				70.8874	10.133	55.6879	86.087	50.6213	91.1535
UP000001492	Asticcacaulis excentricus (strain ATCC 15261 / DSM 4724 / VKM B-1370 / CB 48)	4308776	FreshW	NP	M	N	Y	Proteobacteria	3	0	0	0	1	0	0	2	2	0	3	2	8				72.1886	6.38314	62.6139	81.7633	59.4223	84.9549
UP000001505	Waddlia chondrophila (strain ATCC VR-1470 / WSU 86-1044)	2131905	Hum	SHP,AP	N	N	Y	Chlamydiae	1	1	0	0	0	0	0	0	0	0	2	0	2				44.4739	5.54355	36.1586	52.7893	33.3868	55.561
UP000001508	Desulfurivibrio alkaliphilus (strain DSM 19089 / UNIQEM U267 / AHT2)	3097763	FreshS	NP	O	N	N	Proteobacteria	1	0	0	0	0	0	1	2	1	1	1	1	6	haloalkalinophile			75.2712	7.25209	64.3931	86.1493	60.767	89.7754
UP000001510	Microcystis aeruginosa (strain NIES-843)	5842795	FreshW	AP,SHP	N	N	N	Cyanobacteria	1	0	0	0	2	0	1	1	0	0	1	0	5				39.1402	8.30363	26.6848	51.5957	22.533	55.7475
UP000001511	Nostoc azollae (strain 0708) (Anabaena azollae (strain 0708))	5486145	Sym	NP	N	N	Y	Cyanobacteria	0	0	0	0	0	0	1	0	0	0	0	0	1	N2 fixation	symbiont of plant		30.8456	5.36565	22.7972	38.8941	20.1143	41.5769
UP000001512	Flavobacteriaceae bacterium (strain 3519-10)	2768102	FreshS	NP	N	N	N	Bacteroidetes	1	0	0	0	0	0	0	0	0	1	1	0	2				46.1456	6.58902	36.262	56.0291	32.9675	59.3236
UP000001520	Deferribacter desulfuricans (strain DSM 14783 / JCM 11476 / NBRC 101012 / SSM1)	2542933	HotW,SeaW	NP	N	N	Y	Deferribacteres	0	0	0	0	0	0	0	2	0	1	0	0	3				21.127	3.9015	15.2747	26.9792	13.324	28.93
UP000001522	Helicobacter mustelae (strain ATCC 43772 / LMG 18044 / NCTC 12198 / 12198) (Campylobacter mustelae)	1578097	Ani	AP	N	N	N	Proteobacteria	0	0	1	0	0	0	1	0	2	0	0	2	4				44.8733	4.73122	37.7765	51.9702	35.4109	54.3358
UP000001550	Burkholderia sp. (strain CCGE1003)	7043595	Soil,Plant	NP	N	N	N	Proteobacteria	4	2	0	0	0	2	0	1	1	0	6	1	10				78.5582	5.45229	70.3798	86.7367	67.6537	89.4628
UP000001558	Shewanella loihica (strain ATCC BAA-1088 / PV-4)	4602594	HotW,SeaW	NP	M	N	N	Proteobacteria	5	0	0	0	0	0	3	5	3	0	5	3	16				66.8371	9.95838	51.8995	81.7746	46.9203	86.7538
UP000001565	Orientia tsutsugamushi (strain Boryong) (Rickettsia tsutsugamushi)	2127051	Hum,Ani	SHP	N	N	N	Proteobacteria	0	0	0	0	0	0	0	0	0	0	0	0	0				20.4649	3.56189	15.122	25.8077	13.3411	27.5887
UP000001566	Synechococcus sp. (strain WH7803)	2366980	SeaW	NP	N	N	N	Cyanobacteria	3	0	0	0	0	0	0	0	0	0	3	0	3				69.3308	8.44124	56.6689	81.9926	52.4483	86.2132
UP000001591	Rhodospirillum centenum (strain ATCC 51521 / SW)	4355543	HotW,FreshW	NP	N	N	N	Proteobacteria	5	0	0	0	1	0	0	4	1	0	5	1	11	N2 fixation			91.1934	4.4603	84.503	97.8839	82.2728	100.114
UP000001596	Agrobacterium vitis (strain S4 / ATCC BAA-846) (Rhizobium vitis (strain S4))	6320946	Plant	PP	N	N	Y	Proteobacteria	3	3	0	0	2	0	0	2	1	0	6	1	11				68.0308	6.10507	58.8732	77.1884	55.8206	80.2409
UP000001600	Agrobacterium radiobacter (strain K84 / ATCC BAA-868)	7273300	Plant	NP	N	N	Y	Proteobacteria	7	3	0	0	2	0	0	3	0	0	10	0	15				74.2119	6.71325	64.142	84.2818	60.7854	87.6384
UP000001602	Maribacter sp. (strain HTCC2170 / KCCM 42371)	3868304	SeaW	NP	O	N	N	Bacteroidetes	0	0	0	0	0	0	0	4	1	0	0	1	5				32.5381	3.77014	26.8829	38.1933	24.9978	40.0784
UP000001603	Photobacterium angustum (strain S14 / CCUG 15956) (Vibrio sp. (strain S14 / CCUG 15956))	5181543	SeaW	NP	N	N	N	Proteobacteria	6	0	0	0	0	0	0	4	0	0	6	0	10	WGS not assembled			32.8704	4.9671	25.4197	40.321	22.9362	42.8046
UP000001619	Accumulibacter phosphatis (strain UW-1)	5306133	FreshW	NP	O	N	Y	Proteobacteria	4	1	0	0	1	0	0	3	7	0	5	7	16				79.3091	5.9673	70.3581	88.26	67.3745	91.2437
UP000001624	Pantoea sp. (strain At-9b)	6312783	Sym	NP	N	N	Y	Proteobacteria	6	5	0	0	0	0	0	1	0	0	11	0	12	N2 fixation	symbiont of insect		63.0212	7.71696	51.4458	74.5967	47.5873	78.4552
UP000001625	Sideroxydans lithotrophicus (strain ES-1)	3003656	FreshW	NP	M	N	N	Proteobacteria	1	0	0	0	1	0	0	1	2	0	1	2	5				72.2765	9.05371	58.696	85.8571	54.1691	90.384
UP000001635	Cyclobacterium marinum (strain ATCC 25205 / DSM 745) (Flectobacillus marinus)	6221273	Ani	NP	N	N	N	Bacteroidetes	6	0	0	0	0	1	2	3	8	1	6	8	21				35.5984	4.74929	28.4745	42.7224	26.0999	45.097
UP000001654	Zunongwangia profunda (strain DSM 18752 / CCTCC AB 206139 / SM-A87)	5128187	MarS	NP	N	N	N	Bacteroidetes	4	0	0	0	0	2	0	4	6	1	4	6	17				31.1342	5.10217	23.481	38.7875	20.9299	41.3386
UP000001660	Candidatus Nitrospira defluvii	4317083	FreshW	NP	O	N	N	Nitrospirae	4	2	0	0	0	2	0	1	4	0	6	4	13				70.4837	6.56864	60.6307	80.3366	57.3464	83.6209
UP000001688	Synechococcus sp. (strain ATCC 27264 / PCC 7002 / PR-6) (Agmenellum quadruplicatum)	3409935	MarS	NP	N	N	Y	Cyanobacteria	1	0	0	0	1	0	1	0	0	0	1	0	3				52.406	7.60355	41.0007	63.8113	37.1989	67.6131
UP000001691	Uncultured termite group 1 bacterium phylotype Rs-D17	1148570	Sym	NP	N	N	Y	Elusimicrobia	0	0	0	0	0	0	0	0	0	0	0	0	0	symbiont of insect			30.3793	4.02059	24.3485	36.4102	22.3382	38.4205
UP000001693	Leptothrix cholodnii (strain ATCC 51168 / LMG 8142 / SP-6) (Leptothrix discophora (strain SP-6))	4909403	FreshW	NP	M	N	N	Proteobacteria	2	0	0	0	1	0	0	2	2	0	2	2	7				90.5804	5.86169	81.7878	99.3729	78.857	102.304
UP000001695	Beijerinckia indica subsp. indica (strain ATCC 9039 / DSM 1715 / NCIB 8712)	4418616	Soil,Plant	NP	O	N	Y	Proteobacteria	2	3	0	0	0	2	0	2	1	0	5	1	10	acidophilic			66.2926	7.07957	55.6732	76.912	52.1335	80.4517
UP000001700	Riesia pediculicola (strain USDA)	582127	Sym	NP	N	N	Y	Proteobacteria	0	0	0	0	0	0	0	0	0	0	0	0	0	symbiont of insect			21.3752	3.16899	16.6217	26.1286	15.0372	27.7131
UP000001702	Pantoea ananatis (strain LMG 20103)	4703373	Plant	PP,OHP	N	N	N	Proteobacteria	4	4	0	0	0	0	0	1	0	0	8	0	9				61.0954	8.06488	48.9981	73.1927	44.9657	77.2252
UP000001726	Erwinia tasmaniensis (strain DSM 17950 / Et1/99)	4067864	Plant	NP	N	N	Y	Proteobacteria	2	4	0	0	0	0	0	0	0	0	6	0	6				62.1522	9.05626	48.5678	75.7366	44.0397	80.2647
UP000001741	Acinetobacter baumannii (strain SDF)	3477996	Hum	OHP	N	N	Y	Proteobacteria	2	0	0	1	0	0	0	1	1	0	2	1	5	AbS			30.3489	4.46682	23.6487	37.0491	21.4153	39.2825
UP000001784	Syntrophobacter fumaroxidans (strain DSM 10017 / MPOB)	4990251	FreshW	NP	N	N	N	Proteobacteria	5	1	0	1	0	0	0	1	2	0	6	2	10				75.5311	6.13442	66.3294	84.7327	63.2622	87.7999
UP000001803	Brachyspira hyodysenteriae (strain ATCC 49526 / WA1)	3036634	Ani	AP	N	N	Y	Spirochaetes	0	0	0	0	0	0	4	3	0	0	0	0	7				15.8239	3.16848	11.0712	20.5767	9.48697	22.1609
UP000001806	Buchnera aphidicola subsp. Acyrthosiphon pisum (strain APS) (Acyrthosiphon pisum symbiotic bacterium)	655725	Sym	NP	N	N	Y	Proteobacteria	0	0	0	0	0	0	0	0	0	0	0	0	0	symbiont of insect			14.3905	2.35371	10.8599	17.921	9.68307	19.0979
UP000001807	Borrelia burgdorferi (strain ATCC 35210 / B31 / CIP 102532 / DSM 4680)	1521208	Sym	SHP	N	N	Y	Spirochaetes	0	0	0	0	0	0	0	0	0	0	0	0	0	symbiont of insect			20.8678	3.07638	16.2532	25.4823	14.715	27.0205
UP000001816	Caulobacter crescentus (strain ATCC 19089 / CB15)	4016947	FreshW	NP	N	N	N	Proteobacteria	2	0	0	0	1	0	0	2	2	0	2	2	7				86.7011	6.02062	77.6702	95.732	74.6599	98.7423
UP000001817	Burkholderia xenovorans (strain LB400)	9731138	Soil	NP	O	N	N	Proteobacteria	6	4	0	0	0	5	0	1	1	0	10	1	17	N2 fixation			77.9296	7.01803	67.4026	88.4567	63.8936	91.9657
UP000001820	Chelativorans sp. (strain BNC1)	4935185	FreshW	NP	O	N	Y	Proteobacteria	2	0	0	0	0	0	0	2	1	0	2	1	5				73.5143	5.88942	64.6801	82.3484	61.7354	85.2931
UP000001822	Cytophaga hutchinsonii (strain ATCC 33406 / NCIMB 9469)	4433218	Soil	NP	N	N	N	Bacteroidetes	5	0	0	0	0	0	0	1	4	1	5	4	11				35.8936	5.92697	27.0032	44.7841	24.0397	47.7476
UP000001844	Nitrosococcus halophilus (strain Nc4)	1694969	FreshW	NP	N	N	N	Proteobacteria	2	0	0	0	0	0	0	3	5	0	2	5	10	Halophile			54.9703	8.03654	42.9155	67.0251	38.8972	71.0434
UP000001847	Leptospira biflexa serovar Patoc (strain Patoc 1 / ATCC 23582 / Paris)	3951448	FreshW	AP	N	N	Y	Spirochaetes	1	0	0	0	0	0	1	3	6	2	1	6	13				35.2802	5.45206	27.1021	43.4583	24.3761	46.1843
UP000001868	Phenylobacterium zucineum (strain HLK1)	4379231	Hum	OHP	N	N	Y	Proteobacteria	3	0	0	0	1	0	0	2	6	0	3	6	12				93.5056	4.85374	86.225	100.786	83.7982	103.213
UP000001870	Alteromonas macleodii (strain DSM 17117 / Deep ecotype)	4480937	SeaW	NP	O	N	N	Proteobacteria	4	0	0	0	0	0	2	4	6	0	4	6	16				43.4412	4.52512	36.6535	50.2289	34.391	52.4914
UP000001872	Hydrogenobaculum sp. (strain Y04AAS1)	1559514	HotW,FreshS	NP	A	N	N	Aquificae	0	0	0	0	0	0	0	1	2	1	0	2	4	thermoacidophile			28.738	3.33716	23.7323	33.7438	22.0637	35.4124
UP000001880	Haliangium ochraceum (strain DSM 14365 / JCM 11303 / SMP-2)	9446314	MarS	NP	N	N	N	Proteobacteria	0	0	0	0	0	0	4	2	5	1	0	5	12				89.4919	6.22863	80.149	98.8349	77.0347	101.949
UP000001887	Pirellula staleyi (strain ATCC 27377 / DSM 6068 / ICPB 4128) (Pirella staleyi)	6196199	FreshW	NP	N	N	N	Planctomycetes	3	0	0	0	0	1	1	1	1	0	3	1	7				65.492	5.62806	57.05	73.9341	54.2359	76.7482
UP000001889	Citrobacter rodentium (strain ICC168) (Citrobacter freundii biotype 4280)	5444283	Ani	AP	N	N	Y	Proteobacteria	2	2	0	0	0	0	0	0	0	0	4	0	4				65.3711	10.4072	49.7603	80.982	44.5567	86.1856
UP000001890	Xanthomonas albilineans (strain GPE PC73 / CFBP 7063)	3852299	Plant	PP	N	N	Y	Proteobacteria	3	3	0	0	0	0	0	1	1	0	6	1	8				77.7815	7.25478	66.8993	88.6637	63.2719	92.291
UP000001902	Acidaminococcus fermentans (strain ATCC 25085 / DSM 20731 / VR4)	2329769	Ani	NP	N	N	N	Firmicutes	1	0	0	0	0	0	0	0	0	0	1	0	1				71.855	10.5635	56.0098	87.7003	50.728	92.9821
UP000001910	Leptotrichia buccalis (strain ATCC 14201 / DSM 1135 / JCM 12969 / NCTC 10249 / C-1013-b)	2465610	Hum	NP	N	N	N	Fusobacteria	0	0	0	0	0	0	1	0	0	0	0	0	1				21.6407	4.84943	14.3666	28.9149	11.9419	31.3396
UP000001916	Meiothermus silvanus (strain ATCC 700542 / DSM 9946 / VI-R2) (Thermus silvanus)	3721669	HotW,FreshS	NP	N	N	Y	Deinococcus-Thermus	0	0	0	0	0	0	0	0	0	1	0	0	1				78.1208	6.0754	69.0077	87.2339	65.97	90.2716
UP000001929	Rhodospirillum rubrum (strain ATCC 11170 / ATH 1.1.1 / DSM 467 / LMG 4362 / NCIB 8255 / S1)	4406557	Sym	NP	N	N	Y	Proteobacteria	4	0	0	0	1	0	0	0	0	0	4	0	5	N2 fixation	symbiont of insect, 972 pseudogenes!		81.8401	5.45749	73.6538	90.0263	70.9251	92.755
UP000001932	Sodalis glossinidius (strain morsitans)	4292502	Ani	NP	N	N	Y	Proteobacteria	1	0	0	0	0	0	0	0	0	0	1	0	1				64.7473	8.83658	51.4925	78.0022	47.0742	82.4205
UP000001933	Syntrophus aciditrophicus (strain SB)	3179300	FreshW	NP	O	N	N	Proteobacteria	2	0	0	0	0	0	0	0	0	0	2	0	2				60.3838	9.27458	46.4719	74.2956	41.8346	78.9329
UP000001935	Anaeromyxobacter dehalogenans (strain 2CP-C)	5013479	Soil	NP	A,O,M	N	N	Proteobacteria	2	1	0	1	0	0	0	2	3	2	3	3	11				97.0657	4.55156	90.2383	103.893	87.9626	106.169
UP000001936	Rhizobium etli (strain CFN 42 / ATCC 51251)	6530228	Plant	NP	N	Y	Y	Proteobacteria	4	1	0	0	2	0	0	3	1	0	5	1	11	N2 fixation			76.2367	6.54491	66.4193	86.0541	63.1469	89.3265
UP000001938	Synechococcus sp. (strain JA-2-3B'a(2-13)) (Cyanobacteria bacterium Yellowstone B-Prime)	3046682	HotW,FreshS	NP	N	N	N	Cyanobacteria	1	0	0	0	0	0	0	0	0	0	1	0	1	N2 fixation			69.6827	5.84541	60.9146	78.4508	57.9918	81.3735
UP000001942	Neorickettsia sennetsu (strain Miyayama)	859006	Sym	SHP	N	N	N	Proteobacteria	0	0	0	0	0	0	0	1	0	0	0	0	1	symbiont of trematode			37.5911	3.63529	32.1382	43.0441	30.3205	44.8617
UP000001943	Anaplasma phagocytophilum (strain HZ)	1471282	Hum	SHP,AP	N	N	N	Proteobacteria	0	0	0	0	0	0	0	1	0	0	0	0	1				38.2647	4.32247	31.781	44.7484	29.6197	46.9096
UP000001947	Saccharophagus degradans (strain 2-40 / ATCC 43961 / DSM 17024)	5057531	MarS	NP	O	N	N	Proteobacteria	1	0	0	0	0	0	0	4	4	0	1	4	9				45.3691	5.63966	36.9096	53.8286	34.0898	56.6484
UP000001948	Rhodopseudomonas palustris (strain BisB18)	5513844	Soil	NP	O	N	N	Proteobacteria	8	3	0	0	2	1	0	3	1	0	11	1	18	N2 fixation			84.2723	6.60469	74.3653	94.1793	71.0629	97.4817
UP000001953	Nitrobacter hamburgensis (strain X14 / DSM 10229)	5011522	Soil	NP	N	N	Y	Proteobacteria	4	5	0	0	1	0	0	1	7	0	9	7	18				76.863	7.32981	65.8683	87.8577	62.2034	91.5226
UP000001955	Shimwellia blattae (strain ATCC 29907 / DSM 4481 / JCM 1650 / NBRC 105725 / CDC 9005-74) (Escherichia blattae)	4158725	Ani	NP	N	N	N	Proteobacteria	2	2	0	0	0	0	0	0	1	0	4	1	5				68.3021	9.09518	54.6594	81.9449	50.1118	86.4925
UP000001959	Hyphomonas neptunium (strain ATCC 15444)	3705021	SeaW	NP	N	N	N	Proteobacteria	2	0	0	0	0	0	1	4	3	0	2	3	10				74.5969	6.59638	64.7023	84.4915	61.4041	87.7896
UP000001962	Alkalilimnicola ehrlichii (strain ATCC BAA-1101 / DSM 17681 / MLHE-1)	3275944	FreshW	NP	M	N	N	Proteobacteria	2	0	0	0	0	0	2	3	1	0	2	1	8				86.3544	6.1228	77.1702	95.5386	74.1088	98.6
UP000001963	Granulibacter bethesdensis (strain ATCC BAA-1260 / CGDNIH1)	2708355	Hum	OHP	N	N	N	Proteobacteria	2	2	0	0	0	1	0	0	1	0	4	1	6				66.3496	6.97502	55.8871	76.8122	52.3996	80.2997
UP000001964	Maricaulis maris (strain MCS10)	3368780	SeaW	NP	N	N	N	Proteobacteria	1	0	0	0	0	0	1	5	3	0	1	3	10				75.781	5.77914	67.1123	84.4497	64.2227	87.3393
UP000001976	Rhizobium meliloti (strain 1021) (Ensifer meliloti) (Sinorhizobium meliloti)	6691694	Soil	NP	N	Y	Y	Proteobacteria	6	0	0	1	1	0	0	2	0	0	6	0	10	N2 fixation			77.9542	6.05249	68.8755	87.0329	65.8492	90.0592
UP000001977	Bordetella avium (strain 197N)	3732255	Ani	AP	N	N	N	Proteobacteria	4	2	0	0	0	0	0	0	0	0	6	0	6				74.5409	5.13901	66.8324	82.2494	64.2629	84.8189
UP000001981	Pseudoalteromonas atlantica (strain T6c / ATCC BAA-1087)	5187005	SeaW	NP	N	N	N	Proteobacteria	4	0	0	0	0	0	1	5	2	0	4	2	12				44.1382	4.61811	37.2111	51.0654	34.902	53.3745
UP000001982	Shewanella denitrificans (strain OS217 / ATCC BAA-1090 / DSM 15013)	4545906	SeaW	NP	N	N	N	Proteobacteria	4	0	0	0	0	0	6	5	2	0	4	2	17				45.8928	6.61003	35.9777	55.8078	32.6727	59.1129
UP000001983	Polaromonas sp. (strain JS666 / ATCC BAA-500)	5898676	FreshS	NP	O	N	Y	Proteobacteria	3	2	0	1	0	0	0	3	1	0	5	1	10				77.4887	7.6673	65.9878	88.9897	62.1541	92.8233
UP000001989	Sphingomonas wittichii (strain RW1 / DSM 6014 / JCM 10273)	5915246	FreshW	NP	O	N	Y	Proteobacteria	3	0	0	0	1	1	0	1	2	0	3	2	8				88.4666	6.75116	78.3399	98.5933	74.9643	101.969
UP000001993	Psychrobacter sp. (strain PRwf-1)	2995049	Ani,SeaW	NP	N	N	Y	Proteobacteria	1	0	0	0	1	0	0	0	0	0	1	0	2				45.7671	5.79633	37.0726	54.4616	34.1744	57.3598
UP000001994	Bradyrhizobium sp. (strain ORS278)	7456587	Plant	NP	N	Y	N	Proteobacteria	6	3	0	0	1	0	0	4	4	0	9	4	18	N2 fixation			85.7801	5.5375	77.4739	94.0864	74.7051	96.8552
UP000002010	Laribacter hongkongensis (strain HLHK9)	3169329	Hum	OHP	N	N	N	Proteobacteria	3	1	0	1	0	0	0	2	0	1	4	0	8				77.7909	8.71537	64.7178	90.8639	60.3601	95.2216
UP000002011	Dyadobacter fermentans (strain ATCC 700827 / DSM 18053 / NS114)	6967790	Plant	NP	N	N	N	Bacteroidetes	8	0	0	0	0	2	0	2	5	2	8	5	19				64.1048	6.9821	53.6316	74.5779	50.1406	78.069
UP000002012	Denitrovibrio acetiphilus (strain DSM 12809 / N2460)	3222077	MarS	NP	O	N	N	Deferribacteres	1	0	0	0	0	0	0	5	0	0	1	0	6				42.5442	5.40087	34.4429	50.6455	31.7425	53.3459
UP000002019	Cloacimonas acidaminovorans (strain Evry)	2246820	FreshW	NP	O	N	N	Cloacimonetes	0	0	0	0	0	0	0	0	0	1	0	0	1				32.8827	6.32067	23.4017	42.3637	20.2413	45.524
UP000002028	Spirosoma linguale (strain ATCC 33905 / DSM 74 / LMG 10896)	8491258	FreshW	NP	N	N	Y	Bacteroidetes	5	0	0	0	0	4	2	3	9	3	5	9	26				57.0639	8.10646	44.9042	69.2236	40.851	73.2768
UP000002030	Thermanaerovibrio acidaminovorans (strain ATCC 49978 / DSM 6589 / Su883) (Selenomonas acidaminovorans)	1848474	FreshW	NP	N	N	N	Synergistetes	0	0	0	0	0	0	0	0	0	2	0	0	2				85.7153	7.25061	74.8394	96.5912	71.2141	100.217
UP000002043	Thermocrinis albus (strain DSM 14484 / JCM 11386 / HI 11/12)	1500577	HotW,FreshW	NP	N	N	N	Aquificae	0	0	0	0	0	0	0	1	2	1	0	2	4				50.9011	6.34673	41.381	60.4212	38.2077	63.5946
UP000002045	Xenorhabdus bovienii (strain SS-2004)	4225498	Sym	NP	N	N	N	Proteobacteria	1	2	0	0	1	0	0	0	0	0	3	0	4	symbiont of nematode			44.1946	8.61229	31.2762	57.1131	26.9701	61.4192
UP000002072	Streptobacillus moniliformis (strain ATCC 14647 / DSM 12112 / NCTC 10651 / 9901)	1673280	Hum	AP,SHP	N	N	Y	Fusobacteria	0	0	0	0	0	0	0	0	0	0	0	0	0				11.7884	3.26861	6.88552	16.6913	5.25122	18.3257
UP000002084	Salmonella arizonae (strain ATCC BAA-731 / CDC346-86 / RSK2980)	4600800	Ani	AP,SHP	N	N	N	Proteobacteria	3	2	0	0	0	0	0	0	0	0	5	0	5				57.7893	8.72165	44.7069	70.8718	40.346	75.2326
UP000002139	Sorangium cellulosum (strain So ce56) (Polyangium cellulosum (strain So ce56))	13033779	Soil	NP	N	N	N	Proteobacteria	0	0	0	0	0	1	0	0	4	4	0	4	9				91.4423	5.51906	83.1637	99.7209	80.4041	102.48
UP000002168	Shewanella woodyi (strain ATCC 51908 / MS32)	5935403	SeaW	NP	O	N	N	Proteobacteria	5	0	0	0	0	0	3	5	3	0	5	3	16				41.9831	5.44143	33.8209	50.1452	31.1002	52.866
UP000002185	Thiomonas intermedia (strain K12) (Thiobacillus intermedius)	3462095	FreshW	NP	O	N	N	Proteobacteria	1	2	0	0	0	0	0	1	2	1	3	2	7				79.5817	6.26825	70.1793	88.984	67.0452	92.1181
UP000002186	Thauera sp. (strain MZ1T)	4574586	FreshW	NP	O	N	Y	Proteobacteria	2	0	0	0	0	0	0	6	3	0	2	3	11				89.6273	7.37746	78.5611	100.693	74.8724	104.382
UP000002187	Burkholderia glumae (strain BGR1)	7284636	Plant	PP	N	N	Y	Proteobacteria	4	3	0	0	0	1	0	0	0	0	7	0	8				88.3524	7.86577	76.5537	100.151	72.6209	104.084
UP000002190	Burkholderia sp. (strain CCGE1002)	7884858	Plant	NP	N	Y	Y	Proteobacteria	7	4	0	0	0	3	0	4	1	0	11	1	19	N2 fixation			80.2929	6.96095	69.8515	90.7344	66.371	94.2148
UP000002191	Desulfovibrio aespoeensis (strain ATCC 700646 / DSM 10631 / Aspo-2)	3629109	FreshW	NP	N	N	N	Proteobacteria	2	2	0	0	0	0	1	3	0	0	4	0	8				83.4234	9.07597	69.8095	97.0374	65.2715	101.575
UP000002192	Blochmannia floridanus	705557	Sym	NP	N	N	N	Proteobacteria	0	0	0	0	0	0	0	0	0	0	0	0	0	symbiont of insect			16.0276	2.53415	12.2263	19.8288	10.9593	21.0959
UP000002194	Desulfovibrio vulgaris (strain Hildenborough / ATCC 29579 / NCIMB 8303)	3773159	Soil	NP	N	N	Y	Proteobacteria	3	1	0	0	0	0	0	1	0	0	4	0	5				78.5407	7.41874	67.4126	89.6688	63.7032	93.3782
UP000002207	Acidobacterium capsulatum (strain ATCC 51196 / DSM 11244 / JCM 7670 / NBRC 15755 / NCIMB 13165 / 161)	4127356	Soil	NP	O	N	N	Acidobacteria	1	2	0	0	0	2	0	1	6	0	3	6	12				74.5015	7.54245	63.1878	85.8151	59.4166	89.5864
UP000002208	Deinococcus deserti (strain VCD115 / DSM 17065 / LMG 22923)	3855329	Soil	NP	M	N	Y	Deinococcus-Thermus	0	0	0	0	0	0	0	0	0	0	0	0	0				75.5141	6.42317	65.8794	85.1489	62.6678	88.3605
UP000002209	Gemmatimonas aurantiaca (strain T-27 / DSM 14586 / JCM 11422 / NBRC 100505)	4636964	FreshW	NP	O	N	N	Gemmatimonadetes	2	1	0	2	0	1	0	1	6	0	3	6	13				76.8859	4.55185	70.0581	83.7137	67.7822	85.9896
UP000002215	Chitinophaga pinensis (strain ATCC 43595 / DSM 2588 / NCIB 11800 / UQM 2034)	9127347	Soil	NP	N	N	N	Bacteroidetes	11	0	0	0	0	2	0	2	4	2	11	4	21				48.3559	5.43087	40.2096	56.5022	37.4942	59.2177
UP000002216	Desulfomicrobium baculatum (strain DSM 4028 / VKM B-1378) (Desulfovibrio baculatus)	3942657	Soil	NP	M	N	N	Proteobacteria	2	0	0	0	0	0	0	4	1	0	2	1	7				74.5715	10.754	58.4406	90.7025	53.0636	96.0795
UP000002220	Planctopirus limnophila (strain ATCC 43296 / DSM 3776 / IFAM 1008 / 290) (Planctomyces limnophilus)	5460085	FreshW	NP	N	N	Y	Planctomycetes	4	2	0	0	0	0	0	1	2	1	6	2	10				57.7307	5.35132	49.7037	65.7576	47.028	68.4333
UP000002221	Rhodothermus marinus (strain ATCC 43812 / DSM 4252 / R-10) (Rhodothermus obamensis)	3386737	HotW,SeaW	NP	N	N	Y	Bacteroidetes	1	0	0	0	0	0	2	1	2	0	1	2	6				80.9299	7.44719	69.7591	92.1007	66.0355	95.8243
UP000002222	Sulfurospirillum deleyianum (strain ATCC 51133 / DSM 6946 / 5175)	2306351	FreshS	NP	N	N	N	Proteobacteria	2	0	1	0	0	0	0	0	0	0	2	0	3				34.9681	6.62124	25.0362	44.8999	21.7256	48.2106
UP000002257	Methylocella silvestris (strain BL2 / DSM 15510 / NCIMB 13906)	4305430	Soil	NP	N	N	N	Proteobacteria	6	3	0	0	1	3	0	1	0	0	9	0	14				77.5836	5.83036	68.838	86.3291	65.9229	89.2443
UP000002287	Burkholderia vietnamiensis (strain G4 / LMG 22486) (Burkholderia cepacia (strain R1808))	8391070	FreshW	OHP	O	N	Y	Proteobacteria	6	2	0	0	0	1	0	1	1	0	8	1	11	N2 fixation			84.5003	9.42216	70.3671	98.6335	65.656	103.345
UP000002297	Croceibacter atlanticus (strain ATCC BAA-628 / HTCC2559 / KCTC 12090)	2952962	SeaW	NP	N	N	N	Bacteroidetes	1	0	0	0	0	0	0	2	3	0	1	3	6				23.1967	3.92273	17.3126	29.0807	15.3512	31.0421
UP000002301	Ochrobactrum anthropi (strain ATCC 49188 / DSM 6882 / NCTC 12168)	5205777	Hum	OHP	N	N	Y	Proteobacteria	6	0	0	0	0	0	0	1	0	0	6	0	7				64.4507	6.89196	54.1128	74.7887	50.6668	78.2346
UP000002318	Spirochaeta smaragdinae (strain DSM 11293 / JCM 15392 / SEBR 4228)	4653970	SeaW	NP	O	N	N	Spirochaetes	0	0	0	0	0	0	4	0	0	2	0	0	6				52.6198	8.3215	40.1376	65.1021	35.9768	69.2628
UP000002332	Pseudomonas fluorescens (strain SBW25)	6722539	Plant	NP	N	N	Y	Proteobacteria	7	3	0	0	0	1	0	3	1	0	10	1	15				76.1172	8.8553	62.8342	89.4001	58.4066	93.8278
UP000002334	Hamiltonella defensa subsp. Acyrthosiphon pisum (strain 5AT)	2169363	Sym	NP	N	N	Y	Proteobacteria	1	0	0	0	0	0	0	0	0	0	1	0	1	symbiont of insect			36.6145	8.61315	23.6948	49.5343	19.3882	53.8408
UP000002350	Shewanella violacea (strain JCM 10179 / CIP 106290 / LMG 19151 / DSS12)	4962103	MarS	NP	M	N	N	Proteobacteria	6	0	0	0	0	0	3	4	3	0	6	3	16				45.8256	6.38288	36.2512	55.3999	33.0598	58.5913
UP000002360	Comamonas testosteroni (strain CNB-2)	5373644	FreshW	NP	O	N	N	Proteobacteria	5	2	0	1	0	0	0	1	7	0	7	7	16				77.0542	7.76113	65.4125	88.6959	61.5319	92.5764
UP000002361	Rhodobacter capsulatus (strain ATCC BAA-309 / NBRC 16581 / SB1003)	3871920	SeaW	NP	N	N	Y	Proteobacteria	3	0	0	0	0	0	0	2	0	0	3	0	5	N2 fixation			83.7721	4.65379	76.7914	90.7528	74.4645	93.0797
UP000002366	Aminobacterium colombiense (strain DSM 12261 / ALA-1)	1980592	FreshW	NP	O	N	N	Synergistetes	0	0	0	0	0	0	1	1	0	2	0	0	4				42.2155	5.70561	33.657	50.7739	30.8042	53.6267
UP000002383	Thioalkalivibrio sulfidiphilus (strain HL-EbGR7)	3464554	FreshW	NP	O	N	N	Proteobacteria	2	0	0	0	0	0	1	4	3	1	2	3	11				85.3678	8.48186	72.645	98.0906	68.4041	102.332
UP000002384	Cyanothece sp. (strain PCC 7424) (Synechococcus sp. (strain ATCC 29155))	6554169	Soil	NP	N	N	Y	Cyanobacteria	2	0	0	0	1	0	1	0	1	0	2	1	5	N2 fixation			30.8724	6.11025	21.707	40.0378	18.6519	43.0929
UP000002402	Myxococcus xanthus (strain DK 1622)	9139763	Soil	NP	N	N	N	Proteobacteria	3	0	0	1	0	1	0	0	5	1	3	5	11				88.6151	5.70534	80.0571	97.1731	77.2044	100.026
UP000002407	Campylobacter hominis (strain ATCC BAA-381 / LMG 19568 / NCTC 13146 / CH001A)	1714951	Hum	NP	N	N	Y	Proteobacteria	1	0	0	0	0	0	0	0	0	0	1	0	1				25.7899	4.65761	18.8035	32.7764	16.4747	35.1052
UP000002417	Xanthobacter autotrophicus (strain ATCC BAA-1158 / Py2)	5625098	FreshW	NP	O	N	N	Proteobacteria	4	5	0	0	1	0	0	4	6	0	9	6	20				86.6191	6.64137	76.657	96.5812	73.3364	99.9019
UP000002420	Geobacter lovleyi (strain ATCC BAA-1151 / DSM 17278 / SZ)	3994874	FreshS	NP	O,M	N	Y	Proteobacteria	2	1	0	1	0	0	0	1	2	0	3	2	7				63.8204	9.68155	49.2981	78.3428	44.4573	83.1835
UP000002424	Azotobacter vinelandii (strain DJ / ATCC BAA-1303)	5365318	Soil	NP	N	N	N	Proteobacteria	4	4	0	0	0	0	0	0	2	0	8	2	10	N2 fixation			85.7329	8.47184	73.0252	98.4407	68.7892	102.677
UP000002427	Baumannia cicadellinicola subsp. Homalodisca coagulata	686194	Sym	NP	N	N	N	Proteobacteria	0	0	0	0	0	0	0	0	0	0	0	0	0	symbiont of insect			19.6952	3.92849	13.8025	25.5879	11.8382	27.5522
UP000002429	Cupriavidus metallidurans (strain ATCC 43123 / DSM 2839 / NBRC 102507 / CH34) (Ralstonia metallidurans)	6913352	FreshS	NP	M	N	Y	Proteobacteria	4	3	0	0	0	1	0	1	10	0	7	10	19				79.8892	6.57435	70.0277	89.7507	66.7405	93.0379
UP000002430	Lawsonia intracellularis (strain PHE/MN1-00)	1719014	Ani	AP	N	N	Y	Proteobacteria	1	0	0	0	0	0	0	0	0	0	1	0	1				18.5988	4.26025	12.2084	24.9892	10.0783	27.1193
UP000002431	Deinococcus geothermalis (strain DSM 11300)	3247018	Soil	NP	M	N	Y	Deinococcus-Thermus	0	0	0	0	0	0	0	0	0	1	0	0	1				82.132	5.40853	74.0192	90.2447	71.3149	92.949
UP000002432	Koribacter versatilis (strain Ellin345)	5650368	Soil	NP	N	N	N	Acidobacteria	3	2	0	0	0	2	0	0	2	0	5	2	9				71.7599	5.69492	63.2175	80.3023	60.37	83.1497
UP000002438	Pseudomonas aeruginosa (strain ATCC 15692 / PAO1 / 1C / PRS 101 / LMG 12228)	6264404	Hum	OHP	O	N	N	Proteobacteria	7	3	0	0	0	0	0	2	1	0	10	1	13				87.6857	5.9968	78.6905	96.6809	75.6921	99.6793
UP000002440	Methylobacillus flagellatus (strain KT / ATCC 51484 / DSM 6875)	2971517	FreshS	NP	O	N	N	Proteobacteria	4	2	0	0	0	0	0	1	5	1	6	5	13				67.1566	8.68615	54.1274	80.1858	49.7843	84.5289
UP000002480	Rickettsia prowazekii (strain Madrid E)	1111523	Hum	SHP	N	N	N	Proteobacteria	1	0	0	0	0	0	0	0	0	0	1	0	1				18.4279	2.99636	13.9334	22.9224	12.4352	24.4206
UP000002483	Nostoc sp. (strain PCC 7120 / UTEX 2576)	7211789	Soil	NP	N	N	Y	Cyanobacteria	1	0	0	0	0	0	1	1	2	0	1	2	5	N2 fixation			35.2563	6.0667	26.1562	44.3563	23.1229	47.3897
UP000002493	Vibrio parahaemolyticus serotype O3:K6 (strain RIMD 2210633)	5165770	Hum	OHP	N	N	N	Proteobacteria	5	0	0	0	0	0	0	6	1	0	5	1	12				45.7782	5.91626	36.9038	54.6526	33.9457	57.6107
UP000002495	Helicobacter hepaticus (strain ATCC 51449 / 3B1)	1799146	Ani	AP	N	N	N	Proteobacteria	1	0	1	0	0	0	0	0	1	0	1	1	3				27.6639	4.20454	21.3571	33.9707	19.2548	36.073
UP000002511	Cyanothece sp. (strain PCC 7425 / ATCC 29141)	5786110	Soil	NP	N	N	Y	Cyanobacteria	2	0	0	0	0	0	1	1	1	0	2	1	5	N2 fixation			53.4816	7.64327	42.0167	64.9465	38.1951	68.7681
UP000002514	Photorhabdus luminescens subsp. laumondii (strain TT01)	5688987	Sym	AP	N	N	N	Proteobacteria	2	2	0	0	0	0	0	0	0	0	4	0	4	symbiont of insect			39.1995	8.34354	26.6842	51.7148	22.5124	55.8866
UP000002515	Pseudomonas syringae pv. tomato (strain DC3000)	6538260	Plant	PP	N	N	Y	Proteobacteria	3	2	0	0	0	0	0	3	1	0	5	1	9				71.8583	7.45671	60.6732	83.0433	56.9448	86.7717
UP000002521	Fusobacterium nucleatum subsp. nucleatum (strain ATCC 25586 / CIP 101130 / JCM 8532 / LMG 13131)	2174500	Hum	OHP	N	N	N	Fusobacteria	0	0	0	0	0	0	2	1	0	0	0	0	3				12.5993	2.39536	9.00626	16.1923	7.80858	17.39
UP000002524	Deinococcus radiodurans (strain ATCC 13939 / DSM 20539 / JCM 16871 / LMG 4051 / NBRC 15346 / NCIMB 9279 / R1 / VKM B-1422)	3284156	Soil	NP	M	N	Y	Deinococcus-Thermus	0	0	0	0	0	0	0	0	0	1	0	0	1				84.0385	7.17524	73.2756	94.8013	69.688	98.3889
UP000002526	Bradyrhizobium diazoefficiens (strain JCM 10833 / IAM 13628 / NBRC 14792 / USDA 110)	9105828	Plant	NP	N	Y	N	Proteobacteria	9	4	0	0	1	2	0	4	4	0	13	4	24	N2 fixation			82.5847	7.70073	71.0336	94.1358	67.1832	97.9861
UP000002528	Pelagibacter ubique (strain HTCC1062)	1308759	SeaW	NP	N	N	N	Proteobacteria	1	0	0	0	0	0	0	0	0	0	1	0	1				17.3285	2.79751	13.1323	21.5248	11.7335	22.9236
UP000002531	Nitrobacter winogradskyi (strain Nb-255 / ATCC 25391)	3402093	Soil	NP	N	N	N	Proteobacteria	2	3	0	0	1	0	0	0	3	0	5	3	9				77.384	5.98393	68.4081	86.3599	65.4162	89.3519
UP000002534	Pelobacter carbinolicus (strain DSM 2380 / Gra Bd 1)	3665893	MarS	NP	M	N	N	Proteobacteria	4	0	0	0	0	0	0	2	1	0	4	1	7				64.7855	8.24939	52.4114	77.1596	48.2867	81.2842
UP000002535	Prochlorococcus marinus (strain NATL2A)	1842899	SeaW	NP	N	N	N	Cyanobacteria	0	0	0	0	0	0	0	0	0	0	0	0	0				24.2188	4.0134	18.1987	30.2389	16.192	32.2456
UP000002566	Ralstonia pickettii (strain 12J)	5325729	FreshS	OHP	O,M	N	Y	Proteobacteria	3	2	0	0	1	1	0	1	8	0	5	8	16				80.3038	6.04091	71.2424	89.3651	68.2219	92.3856
UP000002569	Aggregatibacter actinomycetemcomitans serotype C (strain D11S-1) (Actinobacillus actinomycetemcomitans)	2204665	Hum	OHP	N	N	Y	Proteobacteria	1	0	0	0	0	0	0	0	0	0	1	0	1				47.7801	9.40932	33.6661	61.894	28.9614	66.5987
UP000002572	Desulfurispirillum indicum (strain ATCC BAA-1389 / S5)	2928377	Soil	NP	M	N	N	Chrysiogenetes	1	0	0	0	1	0	2	3	1	0	1	1	8				68.3079	8.30119	55.8562	80.7597	51.7056	84.9103
UP000002574	Hydrogenobacter thermophilus (strain DSM 6534 / IAM 12695 / TK-6)	1743135	HotW,FreshW	NP	M	N	N	Aquificae	0	0	0	0	0	0	0	1	3	1	0	3	5				46.3563	5.29285	38.417	54.2955	35.7706	56.942
UP000002586	Magnetococcus marinus (strain ATCC BAA-1437 / JCM 17883 / MC-1)	4719581	SeaW	NP	N	N	N	Proteobacteria	1	0	0	0	0	0	1	5	1	0	1	1	8				61.1928	6.54966	51.3683	71.0173	48.0935	74.2921
UP000002587	Ruthia magnifica subsp. Calyptogena magnifica	1160782	Sym	NP	N	N	N	Proteobacteria	0	0	0	0	0	0	0	2	0	0	0	0	2	symbiont of Mollusca			26.1985	3.21847	21.3708	31.0262	19.7616	32.6354
UP000002588	Azoarcus sp. (strain BH72)	4376040	Plant	NP	N	Y	N	Proteobacteria	3	2	0	0	1	0	0	2	3	0	5	3	11				87.6345	5.62417	79.1983	96.0708	76.3862	98.8829
UP000002596	Acidovorax citrulli (strain AAC00-1) (Acidovorax avenae subsp. citrulli)	5352772	Plant	PP	N	N	N	Proteobacteria	4	2	0	0	1	0	0	1	2	0	6	2	10				88.4216	7.68408	76.8955	99.9477	73.0534	103.79
UP000002598	Desulfovibrio desulfuricans (strain ATCC 27774 / DSM 6949)	2873437	Ani	NP	M	N	N	Proteobacteria	1	3	0	0	0	0	0	0	0	0	4	0	4				67.535	6.77108	57.3784	77.6917	53.9929	81.0772
UP000002601	Desulfovibrio salexigens (strain ATCC 14822 / DSM 2638 / NCIB 8403 / VKM B-1763)	4289847	MarS	NP	N	N	N	Proteobacteria	1	1	0	0	0	0	1	6	1	0	2	1	10				49.664	7.1159	38.9901	60.3378	35.4322	63.8958
UP000002608	Shewanella pealeana (strain ATCC 700345 / ANG-SQ1)	5174581	SeaW,Ani	NP	M	N	N	Proteobacteria	7	0	0	0	0	0	2	7	3	0	7	3	19				44.2114	5.89959	35.362	53.0608	32.4122	56.0106
UP000002671	Coxiella burnetii (strain RSA 493 / Nine Mile phase I)	2032674	Hum	SHP,AP	N	N	Y	Proteobacteria	3	0	0	0	0	0	0	0	0	0	3	0	3				40.7121	5.52181	32.4294	48.9948	29.6685	51.7557
UP000002675	Vibrio vulnificus (strain YJ016)	5260086	Hum	SHP	N	N	Y	Proteobacteria	3	0	0	0	0	0	0	7	1	0	3	1	11				48.7648	6.77428	38.6034	58.9262	35.2163	62.3134
UP000002676	Bordetella pertussis (strain Tohama I / ATCC BAA-589 / NCTC 13251)	4086189	hum	SHP	N	N	N	Proteobacteria	2	2	0	0	0	0	0	0	0	0	4	0	4				88.0883	4.98209	80.6152	95.5615	78.1241	98.0525
UP000002677	gamma proteobacterium HdN1	4587455	Soil	NP	O	N	N	Proteobacteria	4	0	0	0	1	0	0	3	3	0	4	3	11				58.2771	5.80526	49.5693	66.985	46.6666	69.8877
UP000002696	Brevundimonas subvibrioides (strain ATCC 15264 / DSM 4735 / LMG 14903 / NBRC 16000 / CB 81) (Caulobacter subvibrioides)	3445263	FreshW	NP	M	N	N	Proteobacteria	2	0	0	0	1	0	0	0	1	0	2	1	4				88.3896	4.93535	80.9866	95.7926	78.5189	98.2603
UP000002703	Rhodobacter sphaeroides (strain ATCC 17023 / 2.4.1 / NCIB 8253 / DSM 158)	4602977	FreshW	NP	M	N	Y	Proteobacteria	3	0	0	0	1	0	0	1	0	0	3	0	5				88.5582	6.0065	79.5485	97.5679	76.5452	100.571
UP000002708	Chlorobium chlorochromatii (strain CaD3)	2572079	FreshW	NP	N	N	N	Chlorobi	1	0	0	0	0	0	0	1	0	1	1	0	3				40.6063	7.69791	29.0594	52.1531	25.2105	56.0021
UP000002709	Chlorobium luteolum (strain DSM 273 / 2530) (Pelodictyon luteolum)	2364842	FreshW	NP	N	N	N	Chlorobi	1	0	0	0	0	0	0	2	0	0	1	0	3				70.7182	7.41963	59.5888	81.8477	55.879	85.5575
UP000002710	Desulfovibrio alaskensis (strain G20) (Desulfovibrio desulfuricans (strain G20))	3730232	Soil	NP	O	N	N	Proteobacteria	1	0	0	0	0	0	2	3	0	0	1	0	6				66.4796	6.74586	56.3608	76.5984	52.9879	79.9714
UP000002713	Thiomicrospira crunogena (strain XCL-2)	2427734	HotW,SeaW	NP	N	N	N	Proteobacteria	2	0	0	0	0	0	0	4	5	0	2	5	11				42.577	5.84649	33.8073	51.3468	30.884	54.27
UP000002714	Sulfurimonas denitrificans (strain ATCC 33889 / DSM 1251) (Thiomicrospira denitrificans (strain ATCC 33889 / DSM 1251))	2201561	MarS	NP	N	N	N	Proteobacteria	1	0	1	0	0	0	0	3	2	0	1	2	7				25.8738	4.08045	19.7531	31.9944	17.7129	34.0347
UP000002716	Shigella dysenteriae serotype 1 (strain Sd197)	4560911	Hum	SHP	N	N	Y	Proteobacteria	4	0	0	0	0	0	0	0	0	0	4	0	4				55.9103	7.54653	44.5905	67.2301	40.8172	71.0034
UP000002717	Synechococcus elongatus (strain PCC 7942) (Anacystis nidulans R2)	2742269	FreshW	NP	N	N	Y	Cyanobacteria	1	0	0	0	0	0	1	0	0	0	1	0	2				60.1233	7.80273	48.4192	71.8274	44.5179	75.7288
UP000002718	Nitrosospira multiformis (strain ATCC 25196 / NCIMB 11849)	3234309	Soil	NP	N	N	Y	Proteobacteria	5	1	0	0	0	0	0	1	4	0	6	4	11				60.9726	6.21808	51.6454	70.2997	48.5364	73.4087
UP000002719	Brucella abortus (strain 2308)	3278307	Hum	SHP,AP	N	N	N	Proteobacteria	3	0	0	0	0	0	0	0	0	0	3	0	3				67.6581	5.26684	59.7578	75.5584	57.1244	78.1918
UP000002724	Pelodictyon phaeoclathratiforme (strain DSM 5477 / BU-1)	3018238	FreshW	NP	N	N	N	Chlorobi	2	0	0	0	0	0	0	1	0	1	2	0	4				51.1879	8.33775	38.6813	63.6945	34.5124	67.8634
UP000002725	Prosthecochloris aestuarii (strain DSM 271 / SK 413)	2579695	SeaW	NP	N	N	Y	Chlorobi	1	0	0	0	0	0	0	4	0	0	1	0	5	N2 fixation			55.0183	6.95547	44.5851	65.4515	41.1074	68.9293
UP000002741	Hodgkinia cicadicola (strain Dsem)	143795	Sym	NP	N	N	N	Proteobacteria	0	0	0	0	0	0	0	0	0	0	0	0	0	symbiont of insect			64.2713	3.90802	58.4092	70.1333	56.4552	72.0873
UP000002742	Methylotenera mobilis (strain JLW8 / ATCC BAA-1282 / DSM 17540)	2547570	FreshW	NP	O	N	N	Proteobacteria	3	0	0	0	0	0	0	1	5	1	3	5	10				45.4891	6.32993	35.9942	54.984	32.8293	58.149
UP000002743	Methylovorus glucosetrophus (strain SIP3-4)	3082007	FreshW	NP	O	N	Y	Proteobacteria	5	0	0	0	1	1	0	0	5	0	5	5	12				64.1148	10.3332	48.6151	79.6145	43.4485	84.7811
UP000002744	Liberibacter asiaticus (strain psy62)	1227328	Sym	PP	N	N	N	Proteobacteria	0	0	0	0	0	0	0	0	0	0	0	0	0	symbiont of insect			27.9531	4.44653	21.2833	34.6229	19.06	36.8461
UP000002745	Hirschia baltica (strain ATCC 49814 / DSM 5838 / IFAM 1418)	3540114	FreshW	NP	N	N	Y	Proteobacteria	2	0	0	0	0	0	0	3	2	0	2	2	7				39.153	4.81428	31.9316	46.3744	29.5244	48.7816
UP000002759	Brenneria sp. EniD312	4943773	Plant	PP	N	N	N	Proteobacteria	4	2	0	0	0	0	0	0	1	0	6	1	7				67.9413	9.83294	53.1919	82.6907	48.2754	87.6071
UP000002774	Mucilaginibacter paludis DSM 18603	8408322	Soil	NP	A	N	N	Bacteroidetes	6	0	0	0	0	2	0	3	5	1	6	5	17				46.4551	7.11879	35.7769	57.1333	32.2175	60.6927
UP000002786	Prevotella bivia DSM 20514	2521238	Hum	OHP	N	N	N	Bacteroidetes	1	0	0	0	0	0	0	0	1	0	1	1	2				37.2679	8.76979	24.1132	50.4226	19.7283	54.8075
UP000002861	Bacteroides vulgatus (strain ATCC 8482 / DSM 1447 / NCTC 11154)	5163189	Hum	NP	N	N	N	Bacteroidetes	6	0	0	0	0	0	3	2	1	0	6	1	12				43.7269	9.42988	29.5821	57.8717	24.8671	62.5866
UP000002875	Emticicia oligotrophica (strain DSM 17448 / GPTSA100-15)	5220361	HotW,FreshW	NP	N	N	Y	Bacteroidetes	3	0	0	0	0	0	0	3	5	1	3	5	12				28.506	4.27283	22.0967	34.9152	19.9603	37.0516
UP000002914	Phaeobacter inhibens (strain ATCC 700781 / DSM 17395 / CIP 105210 / NBRC 16654 / BS107)	4227134	SeaW	NP	N	N	Y	Proteobacteria	0	0	0	0	0	0	0	4	0	0	0	0	4				70.2574	5.68554	61.7291	78.7857	58.8863	81.6285
UP000002975	Fusobacterium gonidiaformans 3-1-5R	1930430	Hum	OHP	N	N	N	Fusobacteria	0	0	0	0	0	0	1	1	0	0	0	0	2				22.4025	4.08059	16.2816	28.5234	14.2413	30.5637
UP000003112	Prevotella buccae ATCC 33574	3284105	Hum	OHP	N	N	N	Bacteroidetes	1	0	0	0	0	0	0	0	0	0	1	0	1				63.5264	12.2958	45.0827	81.9701	38.9348	88.118
UP000003148	Bradyrhizobiaceae bacterium SG-6C	4336393	Soil	NP	O	N	N	Proteobacteria	5	3	0	0	0	1	0	1	2	0	8	2	12				78.1364	5.72643	69.5467	86.726	66.6835	89.5893
UP000003242	Megasphaera genomosp. type_1 str. 28L	1726197	Hum	NP	N	N	N	Firmicutes	1	0	0	0	0	0	0	1	0	0	1	0	2				47.033	8.35895	34.4946	59.5715	30.3152	63.7509
UP000003586	Niabella soli DSM 19437	4697343	Soil	NP	N	N	N	Bacteroidetes	5	0	0	0	0	2	0	1	2	0	5	2	10				49.3652	5.14905	41.6416	57.0887	39.067	59.6633
UP000003612	Neisseria mucosa C102	2169437	Hum	OHP	N	N	N	Proteobacteria	1	0	0	0	0	0	0	0	0	0	1	0	1				57.8558	10.2421	42.4926	73.219	37.3716	78.3401
UP000003714	Vibrio mimicus VM573	4366551	Hum	SHP	N	N	N	Proteobacteria	3	0	0	0	0	0	0	3	1	0	3	1	7				45.992	6.27247	36.5833	55.4007	33.447	58.5369
UP000003806	Jonquetella anthropi DSM 22815	1675934	Hum	NP	N	N	N	Synergistetes	0	0	0	0	0	0	0	1	0	1	0	0	2				74.736	8.21335	62.4159	87.056	58.3093	91.1627
UP000003813	Opitutaceae bacterium TAV5	7417673	Ani	NP	O	N	Y	Verrucomicrobia	5	2	0	0	0	1	0	0	3	0	7	3	11				79.603	7.62161	68.1706	91.0354	64.3598	94.8462
UP000003919	Algoriphagus machipongonensis	4787724	MarS	NP	N	N	N	Bacteroidetes	4	0	0	0	0	0	2	1	2	1	4	2	10				35.019	4.55594	28.1851	41.8529	25.9071	44.1308
UP000003936	secondary endosymbiont of Ctenarytaina eucalypti	1441139	Sym	NP	N	N	N	Proteobacteria	0	0	0	0	0	0	0	0	0	0	0	0	0	symbiont of insect			47.4082	3.96811	41.4561	53.3604	39.472	55.3444
UP000003937	secondary endosymbiont of Heteropsylla cubana	1121596	Sym	NP	N	N	N	Proteobacteria	0	0	0	0	0	0	0	0	0	0	0	0	0	symbiont of insect			25.0164	3.09731	20.3704	29.6623	18.8217	31.211
UP000003996	Cardinium endosymbiont cEper1 of Encarsia pergandiella	944930	Sym	NP	N	N	Y	Bacteroidetes	0	0	0	0	0	0	0	0	0	0	0	0	0	symbiont of insect			29.3723	4.21449	23.0505	35.694	20.9433	37.8012
UP000004291	Hoeflea phototrophica DFL-43	4468465	SeaW	NP	N	N	N	Proteobacteria	2	0	0	0	0	0	0	6	0	0	2	0	8				71.8125	6.16449	62.5658	81.0593	59.4835	84.1415
UP000004324	Pelosinus fermentans B4	5040108	Soil	NP	M	N	N	Firmicutes	5	0	0	0	2	0	0	2	1	1	5	1	11				34.4116	7.04889	23.8383	44.9849	20.3138	48.5094
UP000001035	Burkholderia multivorans CGD2	6554147	Hum	OHP	N	N	N	Proteobacteria	4	2	0	0	0	1	0	1	0	0	6	0	8				86.6728	5.53689	78.3675	94.9782	75.599	97.7466
UP000004674	Burkholderiales bacterium JOSHI_001	5600627	FreshW	OHP	N	N	N	Proteobacteria	2	0	0	2	1	0	0	2	5	0	2	5	12				89.1611	5.21699	81.3356	96.9866	78.7271	99.5951
UP000004793	Caldisericum exile (strain DSM 21853 / NBRC 104410 / AZM16c01)	1558103	HotW,FreshW	NP	N	N	N	Caldiserica	0	0	0	0	0	0	0	0	0	0	0	0	0				27.3174	3.23543	22.4643	32.1706	20.8465	33.7883
UP000004889	Leptospira licerasiae serovar Varillal str. VAR 010	4211147	Hum	SHP	N	N	N	Spirochaetes	0	0	0	0	0	2	4	3	5	3	0	5	17				39.4232	4.44665	32.7532	46.0931	30.5299	48.3165
UP000004938	Neisseria weaveri LMG 5135	2183368	Hum	OHP	N	N	N	Proteobacteria	1	0	0	0	0	0	0	0	0	0	1	0	1				56.2655	10.4928	40.5263	72.0047	35.2799	77.2511
UP000005012	Providencia stuartii (strain MRSN 2154)	4402109	Hum	OHP	N	N	N	Proteobacteria	3	2	0	0	0	0	0	0	0	0	5	0	5				37.6845	6.71821	27.6072	47.7618	24.2481	51.1209
UP000005090	Methylomicrobium album BG8	4493444	FreshW	NP	O	N	Y	Proteobacteria	4	2	0	0	1	1	0	2	6	0	6	6	16				70.2664	9.34042	56.2557	84.277	51.5855	88.9472
UP000005096	Aminomonas paucivorans DSM 12260	2630170	FreshW	NP	O	N	N	Synergistetes	1	0	0	0	0	0	0	0	0	3	1	0	4				87.726	6.92602	77.337	98.1151	73.874	101.578
UP000005234	Frateuria aurantia (strain ATCC 33424 / DSM 6220 / NBRC 3245 / NCIMB 13370) (Acetobacter aurantius)	3603458	Plant	NP	N	N	N	Proteobacteria	2	5	0	0	0	1	0	0	1	0	7	1	9				77.2071	5.30683	69.2468	85.1673	66.5934	87.8207
UP000005258	Tistrella mobilis (strain KA081020-065)	6512983	SeaW	NP	N	N	Y	Proteobacteria	6	0	0	0	1	0	0	3	0	0	6	0	10				84.9772	4.81052	77.7614	92.193	75.3562	94.5982
UP000005263	Methylocystis sp. (strain SC2)	3773444	FreshW	NP	O	N	N	Proteobacteria	2	1	0	0	0	1	0	2	7	0	3	7	13	N2 fixation			77.4354	6.77491	67.2731	87.5978	63.8856	90.9853
UP000005267	Advenella kashmirensis (strain DSM 17095 / LMG 22695 / WT001) (Tetrathiobacter kashmirensis)	4423879	Soil	NP	N	N	Y	Proteobacteria	1	1	0	0	0	0	0	1	0	0	2	0	3				62.3299	6.05473	53.2478	71.412	50.2205	74.4394
UP000005275	Marichromatium purpuratum 984	3779112	Ani,FreshW	NP	N	N	N	Proteobacteria	3	0	0	0	0	0	1	9	2	0	3	2	15				87.4364	4.5627	80.5924	94.2805	78.311	96.5618
UP000005307	Octadecabacter antarcticus 307	4875481	SeaW	NP	N	N	Y	Proteobacteria	0	0	0	0	0	0	1	6	0	0	0	0	7				60.5598	6.43678	50.9046	70.215	47.6862	73.4333
UP000005380	Thioalkalimicrobium aerophilum AL3	2158359	FreshW	NP	N	N	N	Proteobacteria	2	0	0	0	0	0	0	4	0	0	2	0	6	alkaliphilic			44.0786	6.39582	34.4849	53.6724	31.287	56.8703
UP000005436	Tannerella forsythia (strain ATCC 43037 / JCM 10827 / FDC 338) (Bacteroides forsythus)	3405521	Hum	SHP	N	N	N	Bacteroidetes	0	0	0	0	0	0	5	0	1	0	0	1	6				54.3675	10.3711	38.8109	69.9241	33.6254	75.1096
UP000005437	Pseudomonas fluorescens F113	6845832	Plant	NP	N	N	N	Proteobacteria	5	3	0	0	0	0	0	3	0	0	8	0	11				77.8625	6.87979	67.5429	88.1822	64.103	91.6221
UP000005438	Niastella koreensis (strain DSM 17620 / KACC 11465 / GR20-10)	9033684	Soil	NP	N	N	N	Bacteroidetes	5	0	0	0	0	4	0	4	4	0	5	4	17				49.5038	6.0738	40.3931	58.6145	37.3562	61.6514
UP000005580	Prevotella oralis ATCC 33269	2839537	Hum	SHP	N	N	N	Bacteroidetes	2	0	0	0	0	0	0	0	0	0	2	0	2				49.0318	9.31777	35.0552	63.0085	30.3963	67.6674
UP000005631	Owenweeksia hongkongensis (strain DSM 17368 / JCM 12287 / NRRL B-23963)	4000057	SeaW	NP	N	N	N	Bacteroidetes	2	0	0	0	0	0	0	2	2	1	2	2	7				37.0785	4.64928	30.1045	44.0524	27.7799	46.377
UP000005632	Sphaerochaeta pleomorpha (strain ATCC BAA-1885 / DSM 22778 / Grapes)	3590853	FreshW	NP	N	N	N	Spirochaetes	0	0	0	0	0	0	2	1	0	0	0	0	3				50.5647	6.89892	40.2163	60.9131	36.7668	64.3625
UP000005633	Dechlorosoma suillum (strain ATCC BAA-33 / DSM 13638 / PS) (Azospira oryzae)	3806980	Ani	NP	O,M	N	N	Proteobacteria	4	0	0	0	0	0	0	2	7	0	4	7	13				85.6484	10.0277	70.6068	100.69	65.593	105.704
UP000005634	Pseudovibrio sp. (strain FO-BEG1)	5916782	SeaW,Ani	NP	N	N	Y	Proteobacteria	3	0	0	0	0	0	0	4	1	0	3	1	8				57.9252	7.11115	47.2585	68.5919	43.7029	72.1475
UP000005638	Flavobacterium columnare (strain ATCC 49512 / CIP 103533 / TG 44/87)	3162432	FreshW,Ani	AP	N	N	N	Bacteroidetes	0	0	0	0	0	0	0	1	2	0	0	2	3				21.6387	4.41346	15.0185	28.2589	12.8118	30.4656
UP000005667	Azospirillum lipoferum (strain 4B)	6846400	Plant	NP	N	Y	Y	Proteobacteria	6	3	0	1	0	0	0	2	0	0	9	0	12				88.3967	5.82879	79.6535	97.1399	76.7391	100.054
UP000005726	Candidatus Regiella insecticola LSR1	2067400	Sym	NP	N	N	Y	Proteobacteria	1	0	0	0	0	0	0	0	0	0	1	0	1	symbiont of insect			38.1641	6.07687	29.0488	47.2794	26.0104	50.3179
UP000005778	Desulfobacter postgatei 2ac9	3974658	MarS	NP	N	N	N	Proteobacteria	2	0	0	0	0	0	0	1	0	0	2	0	3				52.4498	8.25288	40.0705	64.8291	35.9441	68.9556
UP000005785	Myroides odoratus DSM 2801	4301842	Hum	OHP	N	N	N	Bacteroidetes	5	0	0	0	0	2	0	1	5	1	5	5	14				29.9987	5.42091	21.8673	38.13	19.1569	40.8405
UP000005868	Thermovirga lienii (strain ATCC BAA-1197 / DSM 17291 / Cas60314)	1999646	MarS	NP	O	N	Y	Synergistetes	0	0	0	0	0	0	1	0	0	1	0	0	2				50.2336	7.2313	39.3867	61.0806	35.771	64.6963
UP000005870	Pseudoxanthomonas spadix (strain BD-a59)	3452554	FreshS	NP	O	N	N	Proteobacteria	1	2	0	0	0	0	0	0	5	0	3	5	8				87.2599	5.59255	78.8711	95.6487	76.0748	98.445
UP000005952	Hyphomicrobium denitrificans 1NES1	3808687	Soil	NP	M	N	N	Proteobacteria	5	2	0	0	1	1	0	2	4	0	7	4	15				70.9752	5.85526	62.1923	79.7581	59.2647	82.6857
UP000005985	Hydrogenophaga sp. PBC	5144529	FreshW	NP	O	N	N	Proteobacteria	4	2	0	1	1	0	0	1	2	0	6	2	11				89.8754	6.10373	80.7198	99.031	77.6679	102.083
UP000006036	Helicobacter cinaedi ATCC BAA-847	2240130	Hum	OHP	N	N	N	Proteobacteria	1	0	1	0	0	0	0	0	1	0	1	1	3				35.5276	5.1902	27.7423	43.3129	25.1472	45.908
UP000006048	Turneriella parva (strain ATCC BAA-1111 / DSM 21527 / NCTC 11395 / H) (Leptospira parva)	4409302	FreshS	NP	N	N	Y	Spirochaetes	0	0	0	0	0	0	0	1	2	2	0	2	5				62.2786	6.39861	52.6807	71.8765	49.4813	75.0758
UP000006049	Aequorivita sublithincola (strain DSM 14238 / LMG 21431 / ACAM 643 / 9-3)	3520671	Soil	NP	N	N	N	Bacteroidetes	1	0	0	0	0	0	0	2	3	0	1	3	6				30.6768	4.26185	24.2841	37.0696	22.1531	39.2005
UP000006050	Belliella baltica (strain DSM 15883 / CIP 108006 / LMG 21964 / BA134)	4196595	SeaW	NP	N	N	N	Bacteroidetes	2	0	0	0	0	0	2	2	4	0	2	4	10				32.2407	6.15833	23.0032	41.4782	19.924	44.5573
UP000006051	Ornithobacterium rhinotracheale (strain ATCC 51463 / DSM 15997 / CCUG 23171 / LMG 9086)	2399175	Ani	AP	N	N	N	Bacteroidetes	0	0	0	0	0	0	0	0	0	1	0	0	1				35.6291	6.49072	25.893	45.3652	22.6477	48.6105
UP000006052	Alistipes finegoldii (strain DSM 17242 / JCM 16770 / AHN 2437 / CCUG 46020 / CIP 107999)	3734239	Hum	OHP	N	N	N	Bacteroidetes	4	0	0	0	0	0	1	2	0	0	4	0	7				74.5295	12.9116	55.1621	93.8969	48.7063	100.353
UP000006054	Flexibacter litoralis (strain ATCC 23117 / DSM 6794 / NBRC 15988 / NCIMB 1366 / Sio-4)	4919337	SeaW	NP	N	N	N	Bacteroidetes	2	0	0	0	0	0	2	2	0	1	2	0	7				19.2793	3.14776	14.5576	24.0009	12.9837	25.5748
UP000006055	Desulfomonile tiedjei (strain ATCC 49306 / DSM 6799 / DCB-1)	6527027	FreshW	NP	O	N	Y	Proteobacteria	5	2	0	0	0	1	2	1	3	0	7	3	14				54.6037	4.54944	47.7796	61.4279	45.5049	63.7026
UP000006056	Terriglobus roseus (strain DSM 18391 / NRRL B-41598 / KBS 63)	5227858	Soil	NP	N	N	N	Acidobacteria	2	4	0	0	0	4	0	0	7	0	6	7	17				73.8105	6.81308	63.5909	84.0301	60.1843	87.4367
UP000006061	Anaerobaculum mobile (strain ATCC BAA-54 / DSM 13181 / NGA)	2160700	FreshW	NP	O	N	N	Synergistetes	0	0	0	0	0	0	0	0	0	0	0	0	0				53.9108	8.70687	40.8505	66.9711	36.4971	71.3246
UP000006062	Thiocystis violascens (strain ATCC 17096 / DSM 198 / 6111) (Chromatium violascens)	5017071	FreshW	NP	N	N	N	Proteobacteria	4	0	0	0	1	0	0	4	1	0	4	1	10				77.3641	7.76659	65.7142	89.014	61.8309	92.8973
UP000006097	alpha proteobacterium HIMB59	1410127	SeaW	NP	N	N	N	Proteobacteria	0	0	0	0	0	0	0	1	0	0	0	0	1				23.1386	4.92853	15.7458	30.5314	13.2815	32.9957
UP000006135	Acidithiobacillus caldus (strain SM-1)	3237599	Soil	NP	A,M	N	Y	Proteobacteria	2	0	0	0	0	0	0	2	5	0	2	5	9				73.0994	7.5233	61.8145	84.3844	58.0528	88.1461
UP000006177	Leptospirillum ferriphilum (strain ML-04)	2406157	FreshW	NP	A,M	N	N	Nitrospirae	1	0	0	0	0	4	0	1	6	1	1	6	13				61.8839	8.69268	48.8449	74.9229	44.4986	79.2693
UP000006276	Riemerella anatipestifer RA-CH-1	2309519	Ani	AP	N	N	N	Bacteroidetes	1	0	0	0	0	0	0	0	1	1	1	1	3				29.23	5.67261	20.7211	37.7389	17.8848	40.5753
UP000006282	Cycloclasticus sp. (strain P1)	2363215	MarS	NP	O	N	N	Proteobacteria	1	0	0	0	0	0	0	3	3	0	1	3	7				37.217	4.66309	30.2224	44.2117	27.8909	46.5432
UP000006286	Alcanivorax dieselolei (strain DSM 16502 / CGMCC 1.3690 / B-5)	4928223	SeaW	NP	O	N	N	Proteobacteria	5	2	0	0	0	0	1	3	1	0	7	1	12	Several AbR			76.393	6.60155	66.4907	86.2954	63.1899	89.5961
UP000006306	Acidovorax sp. KKS102	5196935	Soil	NP	O	N	N	Proteobacteria	4	2	0	1	1	0	0	1	4	0	6	4	13				83.0493	7.03858	72.4914	93.6071	68.9721	97.1264
UP000006362	Thermovibrio ammonificans (strain DSM 15698 / JCM 12110 / HB-1)	1759526	HotW,SeaW	NP	N	N	N	Aquificae	0	0	0	0	0	0	0	1	0	1	0	0	2				64.0383	7.56976	52.6836	75.3929	48.8988	79.1778
UP000006365	Desulfobulbus propionicus (strain ATCC 33891 / DSM 2032 / 1pr3)	3851869	FreshS	NP	N	N	N	Proteobacteria	3	1	0	0	0	0	0	0	0	0	4	0	4				74.2365	10.7775	58.0702	90.4028	52.6814	95.7915
UP000006375	Gluconobacter oxydans (strain 621H) (Gluconobacter suboxydans)	2922384	Plant	NP	A	N	Y	Proteobacteria	1	3	0	0	0	1	0	0	3	0	4	3	8				71.894	7.52044	60.6133	83.1747	56.8531	86.9349
UP000006377	Parvibaculum lavamentivorans (strain DS-1 / DSM 13023 / NCIMB 13966)	3914745	FreshS	NP	O	N	N	Proteobacteria	4	0	0	0	0	0	0	2	2	1	4	2	9				76.5795	6.74396	66.4635	86.6954	63.0915	90.0674
UP000006378	Sulfurovum sp. (strain NBC37-1)	2562277	HotW,SeaW	OHP	M	N	N	Proteobacteria	1	0	1	0	0	0	0	2	2	1	1	2	7				48.7088	9.93406	33.8077	63.6099	28.8407	68.5769
UP000006380	Campylobacter curvus (strain 525.92)	1971264	Hum	SHP	N	N	N	Proteobacteria	1	0	0	0	0	0	0	0	0	0	1	0	1				51.8892	7.87853	40.0714	63.707	36.1322	67.6463
UP000006382	Anaeromyxobacter sp. (strain Fw109-5)	5277990	FreshS	NP	M	N	N	Proteobacteria	2	1	0	1	0	0	0	1	3	1	3	3	9				95.0896	4.76669	87.9396	102.24	85.5562	104.623
UP000006394	Flavobacterium psychrophilum (strain JIP02/86 / ATCC 49511)	2860382	Ani,FreshW	AP	N	N	N	Bacteroidetes	0	0	0	0	0	0	0	2	1	0	0	1	3				24.7611	4.30693	18.3007	31.2215	16.1472	33.3749
UP000006424	Desulfovibrio sp. 6_1_46AFAA	3847181	Hum	NP	N	N	N	Proteobacteria	1	3	0	0	0	0	0	0	0	0	4	0	4				76.7597	9.94304	61.8452	91.6743	56.8737	96.6458
UP000006431	Sulfurimonas gotlandica (strain DSM 19862 / JCM 16533 / GD1)	2952682	SeaW	NP	N	N	N	Proteobacteria	1	0	1	0	0	0	1	2	3	0	1	3	8				23.845	4.40558	17.2366	30.4534	15.0338	32.6562
UP000006468	Komagataeibacter hansenii ATCC 23769	3636659	Plant	NP	N	N	N	Proteobacteria	1	3	0	0	0	3	0	0	2	0	4	2	9				69.8114	8.42146	57.1792	82.4435	52.9684	86.6543
UP000006470	Polaribacter sp. MED152	2961474	SeaW	NP	N	N	N	Bacteroidetes	0	0	0	0	0	0	0	2	1	0	0	1	3				18.8995	3.02016	14.3693	23.4298	12.8592	24.9398
UP000006545	Porphyromonas asaccharolytica (strain ATCC 25260 / DSM 20707 / VPI 4198) (Bacteroides asaccharolyticus)	2186370	Hum	SHP	N	N	N	Bacteroidetes	0	0	0	0	0	0	2	0	0	1	0	0	3				62.575	6.75766	52.4385	72.7115	49.0597	76.0903
UP000006546	Treponema brennaborense (strain DSM 12168 / CIP 105900 / DD5/3)	3055580	Ani	AP	N	N	N	Spirochaetes	0	0	0	0	0	0	1	0	0	0	0	0	1				58.6601	11.0344	42.1085	75.2117	36.5912	80.7289
UP000006552	Aromatoleum aromaticum (strain EbN1) (Azoarcus sp. (strain EbN1))	4727255	FreshS	NP	O	N	Y	Proteobacteria	2	0	0	0	0	0	0	3	1	0	2	1	6				81.3948	8.11636	69.2203	93.5693	65.1621	97.6275
UP000006578	Sphingopyxis alaskensis (strain DSM 13593 / LMG 18877 / RB2256) (Sphingomonas alaskensis)	3373713	FreshW	NP	N	N	Y	Proteobacteria	1	0	0	0	1	0	0	0	7	0	1	7	9				81.4011	5.57323	73.0413	89.761	70.2547	92.5476
UP000006582	Polynucleobacter necessarius subsp. necessarius (strain STIR1)	1560469	Sym	NP	N	N	N	Proteobacteria	0	0	0	0	0	0	0	0	0	0	0	0	0	obligatory symbiont of a cilliate			42.5294	3.95159	36.602	48.4568	34.6262	50.4326
UP000006583	Thermodesulfobacterium geofontis (strain OPF15)	1634377	HotW,FreshW	NP	N	N	N	Thermodesulfobacteria	1	0	0	0	0	0	0	0	0	0	1	0	1				17.1678	4.14394	10.9519	23.3838	8.87996	25.4557
UP000006589	Methylobacterium radiotolerans (strain ATCC 27329 / DSM 1819 / JCM 2831)	6899110	Plant	NP	M	Y	Y	Proteobacteria	6	2	0	0	2	2	0	2	6	0	8	6	20				92.8825	6.46994	83.1776	102.587	79.9426	105.822
UP000006621	Flexistipes sinusarabici (strain DSM 4947 / MAS 10)	2526590	SeaW	NP	N	N	N	Deferribacteres	0	0	0	0	0	0	1	1	0	1	0	0	3				36.6459	4.4155	30.0226	43.2691	27.8148	45.4769
UP000006631	Pantoea vagans (strain C9-1) (Pantoea agglomerans (strain C9-1))	4888338	Plant	NP	N	N	Y	Proteobacteria	5	4	0	0	0	0	0	3	0	0	9	0	12				64.8336	7.55191	53.5058	76.1615	49.7298	79.9375
UP000006633	Starkeya novella (strain ATCC 8093 / DSM 506 / CCM 1077 / IAM 12100 / NBRC 12443 / NCIB 9113)	4765023	Soil	NP	O	N	N	Proteobacteria	4	1	0	0	1	0	0	2	1	0	5	1	9				89.1821	5.6131	80.7624	97.6017	77.9559	100.408
UP000006639	Midichloria mitochondrii (strain IricVA)	1183732	Sym	NP	N	N	N	Proteobacteria	0	0	0	0	0	0	0	0	0	0	0	0	0	symbiont of insect			29.3736	3.1369	24.6683	34.079	23.0998	35.6474
UP000006650	Capnocytophaga ochracea (strain ATCC 27872 / DSM 7271 / JCM 12966 / NCTC 12371 / VPI 2845) (Bacteroides ochraceus)	2612925	Hum	OHP	N	N	N	Bacteroidetes	1	0	0	0	0	0	0	0	1	1	1	1	3				37.9441	7.35726	26.9082	48.98	23.2296	52.6586
UP000006657	Odoribacter splanchnicus (strain ATCC 29572 / DSM 20712 / JCM 15291 / NCTC 10825 / 1651/6) (Bacteroides splanchnicus)	4392288	Hum	OHP	N	N	N	Bacteroidetes	4	0	0	0	0	0	5	3	1	0	4	1	13				46.5139	7.58989	35.1291	57.8987	31.3341	61.6937
UP000006683	Ferrimonas balearica (strain DSM 9799 / CCM 4581 / PAT)	4279159	MarS	NP	N	N	N	Proteobacteria	6	0	0	0	0	0	2	4	2	0	6	2	14				75.876	7.00101	65.3745	86.3775	61.874	89.878
UP000006694	Flavobacterium johnsoniae (strain ATCC 17061 / DSM 2064 / UW101) (Cytophaga johnsonae)	6096872	Soil	NP	N	N	N	Bacteroidetes	8	0	0	0	0	1	0	0	5	1	8	5	15				27.2402	6.42085	17.6089	36.8715	14.3985	40.0819
UP000006695	Geobacter uraniireducens (strain Rf4) (Geobacter uraniumreducens)	5136364	Soil	NP	M	N	N	Proteobacteria	3	2	0	1	0	0	0	1	3	0	5	3	10				66.6354	11.0372	50.0797	83.1912	44.5611	88.7097
UP000006697	Herminiimonas arsenicoxydans	3424307	FreshS	NP	M	N	N	Proteobacteria	2	1	0	0	1	0	0	0	6	0	3	6	10				63.2381	7.62701	51.7976	74.6786	47.9841	78.4921
UP000006731	Bacteroides fragilis (strain ATCC 25285 / DSM 2151 / JCM 11019 / NCTC 9343)	5241700	Hum	OHP	N	N	Y	Bacteroidetes	5	0	0	0	0	1	3	3	4	0	5	4	16				45.2647	10.126	30.0757	60.4537	25.0127	65.5168
UP000006732	Pelobacter propionicus (strain DSM 2379)	4241119	FreshS	NP	O	N	Y	Proteobacteria	3	2	0	0	0	0	0	0	2	0	5	2	7				74.6785	12.8032	55.4736	93.8833	49.072	100.285
UP000006735	Xanthomonas oryzae pv. oryzae (strain KACC10331 / KXO85)	4941439	Plant	PP	N	N	N	Proteobacteria	3	2	0	0	0	0	0	1	1	0	5	1	7				77.5749	6.65862	67.5869	87.5628	64.2576	90.8921
UP000006743	Haemophilus parasuis serovar 5 (strain SH0165)	2269156	Ani	AP	N	N	N	Proteobacteria	1	0	0	0	0	0	0	0	0	0	1	0	1				33.8068	6.75587	23.673	43.9406	20.295	47.3185
UP000006764	Alcanivorax pacificus W11-5	4168427	MarS	NP	N	N	N	Proteobacteria	3	2	0	0	0	0	1	4	2	0	5	2	12				77.9709	6.90299	67.6164	88.3253	64.1649	91.7768
UP000006791	Chloracidobacterium thermophilum (strain B)	3695372	FreshS	NP	N	N	N	Acidobacteria	0	0	0	0	0	0	0	1	2	3	0	2	6				72.5723	5.51352	64.302	80.8425	61.5452	83.5993
UP000006793	Thermodesulfatator indicus (strain DSM 15286 / JCM 11887 / CIR29812)	2322224	HotW,FreshW	NP	N	N	N	Thermodesulfobacteria	0	0	0	0	0	0	0	1	0	1	0	0	2				37.8213	8.31257	25.3525	50.2902	21.1962	54.4465
UP000006800	Vibrio anguillarum (strain ATCC 68554 / 775) (Listonella anguillarum)	4052047	Ani	AP	N	N	Y	Proteobacteria	2	0	0	0	0	0	0	2	1	0	2	1	5				43.1263	5.6015	34.7241	51.5285	31.9233	54.3293
UP000006801	Burkholderia sp. YI23	8896411	Soil	NP	O	N	Y	Proteobacteria	6	2	0	0	0	2	0	1	2	0	8	2	13				80.8779	6.43961	71.2185	90.5373	67.9986	93.7571
UP000006803	Arthrospira platensis (strain NIES-39 / IAM M-135) (Spirulina platensis)	6788435	FreshW	NP	N	N	N	Cyanobacteria	2	0	0	0	1	0	0	0	0	0	2	0	3				41.0867	6.54792	31.2648	50.9086	27.9908	54.1825
UP000006811	Buchnera aphidicola (Cinara tujafilina)	444925	Sym	NP	N	N	N	Proteobacteria	0	0	0	0	0	0	0	0	0	0	0	0	0	symbiont of insect			12.6183	2.08416	9.49211	15.7446	8.45003	16.7867
UP000006821	Methylococcus capsulatus (strain ATCC 33009 / NCIMB 11132 / Bath)	3304561	FreshS	NP	N	N	N	Proteobacteria	4	0	0	0	0	2	0	2	9	0	4	9	17				80.0087	5.89975	71.1591	88.8584	68.2092	91.8082
UP000006833	Dinoroseobacter shibae (strain DSM 16493 / NCIMB 14021 / DFL 12)	4417868	Sym	NP	N	N	Y	Proteobacteria	0	0	0	0	0	0	1	5	0	0	0	0	6	symbiont of insect			83.8309	7.25852	72.9431	94.7187	69.3138	98.3479
UP000006838	Nitrosococcus oceani (strain ATCC 19707 / NCIMB 11848)	3522111	SeaW	NP	N	N	Y	Proteobacteria	3	0	0	0	0	1	0	2	5	0	3	5	11				52.021	7.80409	40.3149	63.7272	36.4128	67.6292
UP000006843	Pseudoalteromonas haloplanktis (strain TAC 125)	3850272	SeaW	NP	N	N	N	Proteobacteria	3	0	0	0	0	0	0	6	2	0	3	2	11				33.7756	4.21382	27.4549	40.0964	25.348	42.2033
UP000006844	Terriglobus saanensis (strain ATCC BAA-1853 / DSM 23119 / SP1PR4)	5095226	Soil	NP	N	N	N	Acidobacteria	3	4	0	0	0	8	0	0	3	0	7	3	18				67.687	7.16951	56.9327	78.4412	53.3479	82.026
UP000006852	Treponema succinifaciens (strain ATCC 33096 / DSM 2489 / 6091)	2897425	Ani	NP	N	N	Y	Spirochaetes	0	0	0	0	0	0	2	0	0	0	0	0	2				35.5123	9.36967	21.4577	49.5668	16.7729	54.2516
UP000006859	Dickeya dadantii (strain 3937) (Erwinia chrysanthemi (strain 3937))	4922802	Plant	PP	N	N	N	Proteobacteria	3	3	0	0	0	0	0	2	1	0	6	1	9				69.3514	10.0543	54.2698	84.4329	49.2427	89.46
UP000006860	Rubinisphaera brasiliensis (strain ATCC 49424 / DSM 5305 / JCM 21570 / NBRC 103401 / IFAM 1448) (Planctomyces brasiliensis)	6006602	FreshW	NP	N	N	N	Planctomycetes	2	0	0	0	0	1	2	4	2	1	2	2	12				65.2418	5.1915	57.4545	73.029	54.8588	75.6248
UP000006871	Ketogulonicigenium vulgare (strain Y25)	3288404	Soil	NP	N	N	Y	Proteobacteria	2	0	0	0	0	0	0	1	0	0	2	0	3				74.3461	4.58977	67.4615	81.2308	65.1666	83.5256
UP000006872	Enterobacter lignolyticus (strain SCF1)	4814049	Soil	OHP	N	N	N	Proteobacteria	4	3	0	0	0	0	0	0	1	0	7	1	8				71.1545	10.0389	56.0961	86.2129	51.0766	91.2324
UP000006875	Ilyobacter polytropus (strain DSM 2926 / CuHBu1)	3132314	MarS	NP	O	N	Y	Fusobacteria	1	0	0	0	0	0	2	1	0	0	1	0	4				28.3063	4.7455	21.1881	35.4246	18.8153	37.7973
UP000006876	Achromobacter xylosoxidans (strain A8)	7359146	Soil	NP	O	N	Y	Proteobacteria	8	4	0	0	0	0	0	1	2	0	12	2	15				85.0178	6.06316	75.923	94.1125	72.8914	97.1441
UP000006908	Gallibacterium anatis (strain UMN179) (Pasteurella anatis)	2694139	Ani	AP	N	N	Y	Proteobacteria	1	0	0	0	0	0	0	0	0	0	1	0	1				35.2934	7.42443	24.1567	46.43	20.4445	50.1423
UP000007013	Opitutus terrae (strain DSM 11246 / PB90-1)	5957605	Soil	NP	N	N	N	Verrucomicrobia	4	2	0	0	0	0	0	2	4	0	6	4	12				82.2523	5.31117	74.2855	90.219	71.6299	92.8746
UP000007029	Roseobacter denitrificans (strain ATCC 33942 / OCh 114) (Erythrobacter sp. (strain OCh 114)) (Roseobacter denitrificans)	4331234	MarS	NP	N	N	Y	Proteobacteria	1	0	0	0	0	0	1	2	0	0	1	0	4				69.6332	5.15877	61.895	77.3714	59.3157	79.9507
UP000007030	Marinithermus hydrothermalis (strain DSM 14884 / JCM 11576 / T1)	2269167	HotW,SeaW	NP	N	N	Y	Deinococcus-Thermus	0	0	0	0	0	0	0	0	0	1	0	0	1				88.3324	5.59443	79.9407	96.724	77.1435	99.5212
UP000007032	Helicobacter canadensis MIT 98-5491	1623845	Hum	OHP	N	N	N	Proteobacteria	1	0	1	0	0	0	1	0	0	0	1	0	3				25.2799	3.66116	19.7881	30.7716	17.9576	32.6022
UP000007039	Calditerrivibrio nitroreducens (strain DSM 19672 / NBRC 101217 / Yu37-1)	2216552	HotW,FreshW	NP	N	N	Y	Deferribacteres	1	1	0	0	0	0	0	1	0	0	2	0	3				32.4133	5.21835	24.5858	40.2408	21.9766	42.85
UP000007058	Magnetospirillum magneticum (strain AMB-1 / ATCC 700264)	4967148	FreshS	NP	N	N	N	Proteobacteria	3	2	0	0	0	0	0	0	1	0	5	1	6				85.1929	6.40075	75.5918	94.7941	72.3915	97.9944
UP000007073	Geobacter metallireducens (strain GS-15 / ATCC 53774 / DSM 7210)	4011182	FreshW	NP	O,M	N	Y	Proteobacteria	2	1	0	1	0	0	0	1	2	0	3	2	7				76.0147	11.4653	58.8167	93.2127	53.084	98.9453
UP000007074	Serratia proteamaculans (strain 568)	5495657	Plant	NP	N	N	Y	Proteobacteria	4	2	0	0	0	0	0	1	1	0	6	1	8				66.3319	7.9394	54.4228	78.241	50.4531	82.2107
UP000007093	Acidaminococcus intestini (strain RyC-MR95)	2487765	Hum	OHP	N	N	N	Firmicutes	1	0	0	0	0	0	0	1	0	0	1	0	2				56.4238	7.32851	45.4311	67.4166	41.7668	71.0808
UP000007102	Desulfurobacterium thermolithotrophum (strain DSM 11699 / BSA)	1541968	HotW,SeaW	NP	N	N	N	Aquificae	0	0	0	0	0	0	0	1	1	1	0	1	3				23.7864	5.38377	15.7107	31.862	13.0189	34.5539
UP000007106	Azoarcus sp. KH32C	5818755	Soil	NP	N	N	N	Proteobacteria	2	1	0	0	1	0	0	3	2	0	3	2	9				83.3619	6.85052	73.0861	93.6376	69.6608	97.0629
UP000007112	Blattabacterium sp. (Cryptocercus punctulatus) str. Cpu	609561	Sym	NP	N	N	Y	Bacteroidetes	0	0	0	0	0	0	0	0	0	0	0	0	0	obligatory symbiont of insect			11.1874	2.72436	7.10087	15.2739	5.73868	16.6361
UP000007113	Granulicella mallensis (strain ATCC BAA-1857 / DSM 23137 / MP5ACTX8)	6237577	Soil	NP	A	N	N	Acidobacteria	4	4	0	0	0	6	0	0	3	0	8	3	17				69.8361	8.76333	56.6911	82.9811	52.3094	87.3627
UP000007127	Thalassospira xiamenensis M-5 = DSM 17429	4768950	FreshW	NP	O	N	Y	Proteobacteria	3	0	0	0	0	0	0	1	0	0	3	0	4				60.9107	6.40208	51.3075	70.5138	48.1065	73.7148
UP000007254	Spirochaeta thermophila (strain ATCC 700085 / DSM 6578 / Z-1203)	2560222	HotW,SeaW	NP	N	N	N	Spirochaetes	0	0	0	0	0	0	1	0	0	0	0	0	1				78.8865	8.26545	66.4883	91.2847	62.3556	95.4174
UP000007307	Anaplasma marginale (strain Florida)	1202435	Ani	AP	N	N	N	Proteobacteria	0	0	0	0	0	0	0	1	0	0	0	0	1				53.0355	4.70806	45.9734	60.0976	43.6194	62.4516
UP000007319	Azospirillum brasilense Sp245	7530241	Soil	NP	N	Y	Y	Proteobacteria	6	2	0	1	0	0	1	4	0	0	8	0	14				89.5419	6.86907	79.2383	99.8455	75.8038	103.28
UP000007347	Desulfobacula toluolica (strain DSM 7467 / Tol2)	5197905	MarS	NP	O	N	N	Proteobacteria	1	0	0	0	0	0	1	7	1	0	1	1	10				41.4406	7.29445	30.4989	52.3822	26.8517	56.0295
UP000007382	Leptospirillum ferrooxidans (strain C2-3)	2559538	Soil	NP	M	N	N	Nitrospirae	1	0	0	0	0	4	0	1	4	1	1	4	11				53.5641	7.96467	41.6171	65.5111	37.6348	69.4935
UP000007383	Spirochaeta africana (strain ATCC 700263 / DSM 8902 / Z-7692)	3285855	FreshW	NP	N	N	N	Spirochaetes	0	0	0	0	0	0	3	1	0	0	0	0	4				67.2146	7.6021	55.8114	78.6177	52.0104	82.4188
UP000007394	Ignavibacterium album (strain DSM 19864 / JCM 16511 / NBRC 101810 / Mat9-16)	3658997	HotW,FreshW	NP	O	N	N	Ignavibacteriae	0	0	0	0	0	0	4	0	3	1	0	3	8				25.039	3.07047	20.4333	29.6447	18.898	31.1799
UP000007435	Leadbetterella byssophila (strain DSM 17132 / KACC 11308 / 4M15)	4059653	Plant	NP	O	N	N	Bacteroidetes	4	0	0	0	0	1	0	1	3	1	4	3	10				38.8262	4.95849	31.3885	46.2639	28.9092	48.7432
UP000007437	Burkholderia rhizoxinica (strain DSM 19002 / CIP 109453 / HKI 454)	3750138	Ani	PP	N	N	Y	Proteobacteria	1	2	0	0	0	0	0	1	0	0	3	0	4				73.4123	8.59483	60.52	86.3045	56.2226	90.602
UP000007456	Vibrio furnissii (strain DSM 14383 / NCTC 11218)	4916408	SeaW	OHP	N	N	N	Proteobacteria	3	0	0	0	0	0	0	3	2	0	3	2	8				58.7255	7.69815	47.1782	70.2727	43.3292	74.1218
UP000007460	Puniceispirillum marinum (strain IMCC1322)	2753527	SeaW	NP	N	N	N	Proteobacteria	0	0	0	0	0	0	1	1	0	0	0	0	2				47.993	6.53048	38.1972	57.7887	34.932	61.0539
UP000007463	Fluviicola taffensis (strain DSM 16823 / RW262 / RW262)	4633577	FreshW	NP	N	N	N	Bacteroidetes	4	0	0	0	0	0	0	1	4	3	4	4	12	AbR			30.611	4.70078	23.5598	37.6621	21.2094	40.0125
UP000007471	Mesorhizobium ciceri biovar biserrulae (strain HAMBI 2942 / LMG 23838 / WSM1271)	6690028	Plant	NP	N	Y	Y	Proteobacteria	3	1	0	0	0	0	0	3	0	0	4	0	7				79.6383	6.18983	70.3536	88.9231	67.2587	92.018
UP000007472	Taylorella equigenitalis (strain MCE9)	1695860	Ani	AP	N	N	N	Proteobacteria	1	2	0	0	0	0	0	0	0	0	3	0	3				27.4311	4.56635	20.5816	34.2806	18.2984	36.5638
UP000007486	Bacteroides salanitronis (strain DSM 18170 / JCM 13567 / BL78)	4308663	Ani	NP	N	N	Y	Bacteroidetes	4	0	0	0	0	0	0	1	1	0	4	1	6				54.2283	12.8039	35.0225	73.4342	28.6205	79.8362
UP000007487	Cellulophaga lytica (strain ATCC 23178 / DSM 7489 / JCM 8516 / NBRC 14961 / NCIMB 1423 / VKM B-1433 / Cy l20)	3765936	MarS	NP	O	N	N	Bacteroidetes	2	0	0	0	0	0	0	1	1	0	2	1	4	AbR			21.3358	3.2088	16.5226	26.149	14.9182	27.7534
UP000007516	Wolbachia endosymbiont of Onchocerca ochengi	957990	Sym	NP	N	N	N	Proteobacteria	0	0	0	0	0	0	0	0	0	0	0	0	0	obligatory symbiont of insect			24.964	2.69272	20.9249	29.0031	19.5785	30.3494
UP000007519	Saprospira grandis (strain Lewin)	4400185	MarS	NP	N	N	Y	Bacteroidetes	0	0	0	0	0	0	0	2	0	0	0	0	2				48.2074	7.24283	37.3431	59.0716	33.7217	62.693
UP000007575	Deinococcus gobiensis (strain DSM 21396 / JCM 16679 / CGMCC 1.7299 / I-0)	4406036	Soil	NP	N	N	Y	Deinococcus-Thermus	0	0	0	0	0	0	0	0	0	2	0	0	2				89.2636	10.046	74.1946	104.333	69.1716	109.356
UP000007587	Corallococcus coralloides (strain ATCC 25202 / DSM 2259 / NBRC 100086 / M2) (Myxococcus coralloides)	10080619	Soil	NP	N	N	N	Proteobacteria	3	0	0	1	0	0	0	0	2	4	3	2	10	Ab producter			92.0236	5.54718	83.7028	100.344	80.9292	103.118
UP000007590	Solitalea canadensis (strain ATCC 29591 / DSM 3403 / NBRC 15130 / NCIMB 12057 / USAM 9D) (Flexibacter canadensis)	5202069	Soil	NP	N	N	N	Bacteroidetes	4	0	0	0	0	1	0	1	2	1	4	2	9				32.1141	4.40663	25.5042	38.7241	23.3009	40.9274
UP000007599	Flavobacterium indicum (strain DSM 17447 / CIP 109464 / GPTSA100-9)	2993089	HotW,FreshW	NP	O	N	N	Bacteroidetes	2	0	0	0	0	0	0	1	3	1	2	3	7				20.9954	4.47053	14.2896	27.7012	12.0544	29.9365
UP000007718	Deinococcus proteolyticus (strain ATCC 35074 / DSM 20540 / JCM 6276 / NBRC 101906 / NCIMB 13154 / VKM Ac-1939 / CCM 2703 / MRP)	2886836	Ani	NP	N	N	Y	Deinococcus-Thermus	0	0	0	0	0	0	0	0	0	1	0	0	1				81.3769	6.68823	71.3445	91.4092	68.0004	94.7533
UP000032749	Dictyoglomus turgidum (strain Z-1310 / DSM 6724)	1855560	HotW,FreshW	NP	O	N	N	Dictyoglomi	0	0	0	0	0	0	0	0	0	0	0	0	0				25.2222	2.81922	20.9934	29.451	19.5838	30.8606
UP000007721	Geobacter daltonii (strain DSM 22248 / JCM 15807 / FRC-32)	4304501	Soil	NP	M	N	N	Proteobacteria	1	1	0	1	0	0	0	1	5	0	2	5	9				63.483	8.80722	50.2721	76.6938	45.8685	81.0974
UP000007727	Campylobacter lari (strain RM2100 / D67 / ATCC BAA-1060)	1571661	Hum	OHP	N	N	Y	Proteobacteria	1	0	1	0	0	0	0	0	0	0	1	0	2				18.2835	3.08702	13.653	22.9141	12.1095	24.4576
UP000007730	Oligotropha carboxidovorans (strain ATCC 49405 / DSM 1227 / OM5)	3896074	FreshW	NP	O	N	Y	Proteobacteria	3	3	0	0	0	1	0	1	10	0	6	10	18				77.9516	6.6987	67.9036	87.9997	64.5542	91.349
UP000007742	Oceanimonas sp. (strain GK1)	3527244	SeaW	NP	O,M	N	Y	Proteobacteria	3	0	0	0	0	0	0	3	0	0	3	0	6				78.4554	7.45444	67.2738	89.6371	63.5465	93.3643
UP000007753	Sphingobium japonicum (strain NBRC 101211 / UT26S)	4424862	Soil	NP	O	N	Y	Proteobacteria	4	0	0	0	1	0	0	1	2	0	4	2	8				82.147	7.65046	70.6714	93.6227	66.8461	97.448
UP000007803	Sulfurimonas autotrophica (strain ATCC BAA-671 / DSM 16294 / JCM 11897 / OK10)	2153198	HotW,SeaW	NP	N	N	N	Proteobacteria	0	0	1	0	0	0	0	1	3	1	0	3	6				27.5678	5.04671	19.9977	35.1378	17.4743	37.6612
UP000007808	Sphingobacterium sp. (strain 21)	6226409	Soil	OHP	N	N	N	Bacteroidetes	8	0	0	0	0	2	0	1	3	1	8	3	15				40.1373	4.61015	33.2221	47.0525	30.917	49.3576
UP000007844	Desulfovibrio africanus str. Walvis Bay	4200534	MarS	NP	M	N	N	Proteobacteria	2	0	0	0	0	0	2	1	1	1	2	1	7				79.519	8.71334	66.449	92.589	62.0923	96.9457
UP000007845	Desulfovibrio desulfuricans ND132	3858580	MarS	NP	M	N	N	Proteobacteria	2	1	0	0	0	0	1	3	1	0	3	1	8				91.0552	6.98482	80.578	101.532	77.0856	105.025
UP000007881	Phycisphaera mikurensis (strain NBRC 102666 / KCTC 22515 / FYK2301M01)	3884382	SeaW	NP	N	N	Y	Planctomycetes	1	0	0	0	0	0	2	1	3	0	1	3	7	from an algae			94.7312	3.48464	89.5042	99.9582	87.7619	101.7
UP000007883	Rubrivivax gelatinosus (strain NBRC 100245 / IL144)	5043253	FreshW	NP	N	N	N	Proteobacteria	6	0	0	2	1	0	0	2	1	0	6	1	12				93.083	5.6321	84.6349	101.531	81.8188	104.347
UP000007887	Selenomonas ruminantium subsp. lactilytica (strain NBRC 103574 / TAM6421)	3631933	Ani	NP	N	N	Y	Firmicutes	1	0	0	0	0	0	0	1	0	1	1	0	3				59.9916	10.754	43.8606	76.1227	38.4836	81.4997
UP000007934	Helicobacter felis (strain ATCC 49179 / NCTC 12436 / CS1)	1672681	Ani	OHP	N	N	N	Proteobacteria	0	0	1	0	0	0	0	0	2	0	0	2	3				47.3775	5.10457	39.7207	55.0344	37.1684	57.5866
UP000007938	Alicycliphilus denitrificans (strain DSM 14773 / CIP 107495 / K601)	5070751	FreshS	NP	O	N	Y	Proteobacteria	3	2	0	0	1	0	0	2	6	0	5	6	14				89.8392	7.51193	78.5713	101.107	74.8153	104.863
UP000007939	Sphaerochaeta coccoides (strain ATCC BAA-1237 / DSM 17374 / SPN1) (Spirochaeta coccoides)	2227296	Ani	NP	N	N	N	Spirochaetes	0	0	0	0	0	0	0	0	0	0	0	0	0				56.8301	7.50451	45.5734	68.0869	41.8211	71.8391
UP000007966	Pectobacterium atrosepticum (strain SCRI 1043 / ATCC BAA-672) (Erwinia carotovora subsp. atroseptica)	5064019	Plant	PP	N	N	N	Proteobacteria	3	2	0	0	0	0	0	1	0	0	5	0	6				56.4341	8.12148	44.2519	68.6164	40.1912	72.6771
UP000007968	Veillonella parvula (strain ATCC 10790 / DSM 2008 / JCM 12972 / Te3) (Veillonella alcalescens)	2132142	Hum	OHP	N	N	N	Firmicutes	1	0	0	0	0	0	0	1	0	0	1	0	2				30.5817	6.37585	21.018	40.1455	17.83	43.3334
UP000008075	Xenorhabdus nematophila (strain ATCC 19061 / DSM 3370 / LMG 1036 / NCIB 9965 / AN6)	4587917	Sym	AP	N	N	Y	Proteobacteria	1	2	0	0	0	0	0	0	0	0	3	0	3	obligatory symbiont of nematod			42.7951	8.6522	29.8169	55.7734	25.4908	60.0995
UP000008080	Bdellovibrio bacteriovorus (strain ATCC 15356 / DSM 50701 / NCIB 9529 / HD100)	3782950	Soil	NP	N	N	N	Proteobacteria	0	0	0	0	0	0	0	0	1	6	0	1	7	predator of Bacteria			58.3276	5.5741	49.9664	66.6887	47.1794	69.4758
UP000008130	Polymorphum gilvum (strain LMG 25793 / CGMCC 1.9160 / SL003B-26A1)	4718963	Soil	NP	O	N	Y	Proteobacteria	2	0	0	0	0	0	0	5	0	0	2	0	7				87.2685	5.55763	78.9321	95.605	76.1532	98.3838
UP000008137	Prevotella denticola (strain F0289)	2937589	Hum	OHP	N	N	N	Bacteroidetes	2	0	0	0	0	0	0	0	0	0	2	0	2				62.4775	11.285	45.5501	79.405	39.9076	85.0475
UP000008139	Hippea maritima (strain ATCC 700847 / DSM 10411 / MH2)	1694430	HotW,SeaW	NP	A	N	N	Proteobacteria	1	0	0	0	0	0	0	0	0	1	1	0	2				34.6625	5.67502	26.1499	43.175	23.3124	46.0125
UP000008148	Citrobacter koseri (strain ATCC BAA-895 / CDC 4225-83 / SGSC4696)	4735357	Hum	SHP	N	N	Y	Proteobacteria	4	2	0	0	0	0	0	0	1	0	6	1	7				62.9072	7.92054	51.0263	74.788	47.0661	78.7482
UP000008186	Shewanella oneidensis (strain MR-1)	5131424	FreshW	NP	O,M	N	Y	Proteobacteria	6	0	0	0	0	0	2	3	3	0	6	3	14				46.4377	6.49282	36.6985	56.1769	33.4521	59.4233
UP000008204	Cyanothece sp. (strain PCC 8801) (Synechococcus sp. (strain PCC 8801 / RF-1))	4787694	Soil	NP	N	N	Y	Cyanobacteria	1	0	0	0	0	0	2	0	1	0	1	1	4				33.1226	7.86327	21.3277	44.9175	17.396	48.8491
UP000008206	Cyanothece sp. (strain PCC 7822)	7841948	Soil	NP	N	N	Y	Cyanobacteria	2	1	0	0	1	0	1	0	0	0	3	0	5				33.3285	6.3048	23.8713	42.7857	20.7189	45.9381
UP000008207	Methylobacterium nodulans (strain ORS2060 / LMG 21967)	8839022	Plant	NP	O	Y	Y	Proteobacteria	5	5	0	0	3	0	0	3	4	0	10	4	20				87.7199	8.86007	74.4298	101.01	69.9997	105.44
UP000008210	Cupriavidus necator (strain ATCC 17699 / H16 / DSM 428 / Stanier 337) (Ralstonia eutropha)	7416678	Soil	NP	O	N	Y	Proteobacteria	5	4	0	1	0	0	0	2	4	0	9	4	16				85.5567	6.81877	75.3285	95.7848	71.9192	99.1942
UP000008212	Treponema denticola (strain ATCC 35405 / CIP 103919 / DSM 14222)	2843201	Hum	SHP	N	N	N	Spirochaetes	0	0	0	0	0	0	0	0	0	0	0	0	0				34.6463	7.31857	23.6684	45.6241	20.0091	49.2834
UP000008290	Dokdonia sp. (strain 4H-3-7-5) (Krokinobacter sp. (strain 4H-3-7-5))	3389993	MarS	NP	N	N	N	Bacteroidetes	0	0	0	0	0	0	0	2	3	0	0	3	5				29.0279	4.63526	22.075	35.9808	19.7574	38.2984
UP000008291	Thiobacillus denitrificans (strain ATCC 25259)	2909809	Soil	NP	O,M	N	N	Proteobacteria	1	1	0	0	0	0	0	2	5	0	2	5	9				85.1419	6.35043	75.6163	94.6675	72.441	97.8428
UP000008297	Lacinutrix sp. (strain 5H-3-7-4)	3296168	MarS	NP	O	N	N	Bacteroidetes	1	0	0	0	0	0	0	2	2	0	1	2	5				18.508	3.26986	13.6032	23.4128	11.9683	25.0477
UP000008315	Methylomicrobium alcaliphilum (strain DSM 19304 / NCIMB 14124 / VKM B-2133 / 20Z)	4796711	FreshW	NP	O	N	Y	Proteobacteria	2	0	0	0	0	0	0	3	3	0	2	3	8				54.2473	7.52708	42.9567	65.538	39.1932	69.3015
UP000008316	Burkholderia gladioli (strain BSR3)	9052299	Plant	PP,OHP	N	N	Y	Proteobacteria	8	3	0	0	0	5	0	1	1	0	11	1	18				88.2108	8.29374	75.7701	100.651	71.6233	104.798
UP000008319	Proteus mirabilis (strain HI4320)	4099895	Hum	OHP	N	N	Y	Proteobacteria	3	2	0	0	0	0	0	0	0	0	5	0	5	TetR			31.1688	6.28656	21.7389	40.5986	18.5957	43.7419
UP000008320	Ehrlichia chaffeensis (strain ATCC CRL-10679 / Arkansas)	1176248	Hum,Ani	SHP	N	N	N	Proteobacteria	0	0	0	0	0	0	0	1	0	0	0	0	1				20.1763	3.09103	15.5397	24.8128	13.9942	26.3583
UP000008326	Jannaschia sp. (strain CCS1)	4404049	SeaW	NP	N	N	Y	Proteobacteria	0	0	0	0	0	0	0	4	0	0	0	0	4				75.8987	6.16893	66.6454	85.1521	63.5609	88.2366
UP000008332	Rhodoferax ferrireducens (strain ATCC BAA-621 / DSM 15236 / T118) (Albidiferax ferrireducens)	4969784	MarS	NP	N	N	Y	Proteobacteria	1	1	0	1	1	0	0	2	1	0	2	1	7				72.9029	7.71774	61.3263	84.4795	57.4674	88.3384
UP000008385	Ramlibacter tataouinensis (strain ATCC BAA-407 / DSM 14655 / LMG 21543 / TTB310)	4070193	Soil	NP	N	N	N	Proteobacteria	3	2	0	0	1	0	0	1	0	0	5	0	7				92.8531	5.82096	84.1217	101.585	81.2112	104.495
UP000008387	Helicobacter bizzozeronii (strain CIII-1)	1807534	Hum	OHP	N	N	Y	Proteobacteria	0	0	1	0	0	0	0	0	2	0	0	2	3				52.8116	4.83272	45.5625	60.0606	43.1461	62.477
UP000008392	Collimonas fungivorans (strain Ter331)	5186898	Soil	NP	N	N	N	Proteobacteria	2	4	0	0	2	0	0	2	2	0	6	2	12				76.221	7.39566	65.1275	87.3144	61.4296	91.0123
UP000008393	Candidatus Tremblaya princeps PCVAL	138931	Sym	NP	N	N	N	Proteobacteria	0	0	0	0	0	0	0	0	0	0	0	0	0	obligatory symbiont of insect			63.4969	3.19543	58.7038	68.2901	57.1061	69.8878
UP000008461	Haliscomenobacter hydrossis (strain ATCC 27775 / DSM 1100 / LMG 10767 / O)	8771651	FreshS	NP	O	N	Y	Bacteroidetes	2	0	0	0	0	0	2	1	6	1	2	6	12				53.2087	8.35978	40.6691	65.7484	36.4892	69.9283
UP000008466	Sphaerochaeta globosa (strain ATCC BAA-1886 / DSM 22777 / Buddy) (Spirochaeta sp. (strain Buddy))	3316466	HotW,SeaW	NP	N	N	N	Spirochaetes	0	0	0	0	0	0	2	1	0	0	0	0	3				56.2876	8.19017	44.0023	68.5728	39.9072	72.6679
UP000008511	Brucella melitensis biotype 1 (strain 16M / ATCC 23456 / NCTC 10094)	3291248	Hum	SHP	N	N	N	Proteobacteria	3	1	0	0	0	0	0	1	0	0	4	0	5				67.4177	5.7432	58.8029	76.0325	55.9313	78.9041
UP000008514	Psychroflexus torquis (strain ATCC 700755 / ACAM 623)	4321832	SeaW	NP	N	N	N	Bacteroidetes	1	0	0	0	0	0	0	5	2	0	1	2	8				28.7421	4.89288	21.4028	36.0814	18.9563	38.5278
UP000008540	Pseudomonas fluorescens (strain Pf-5 / ATCC BAA-477)	7074893	Soil	NP	N	N	N	Proteobacteria	5	3	0	0	0	1	0	2	1	0	8	1	12	Ab producter			82.3752	7.39073	71.2891	93.4613	67.5937	97.1566
UP000008543	Histophilus somni (strain 2336) (Haemophilus somnus)	2263857	Ani	AP	N	N	N	Proteobacteria	1	0	0	0	0	0	0	0	0	0	1	0	1				28.1506	5.31477	20.1784	36.1227	17.5211	38.7801
UP000008561	Desulfococcus oleovorans (strain DSM 6200 / Hxd3)	3944167	SeaW	NP	O	N	N	Proteobacteria	1	0	0	0	0	0	0	1	0	0	1	0	2				70.2684	10.0898	55.1337	85.4031	50.0887	90.4481
UP000008630	Bacteroides helcogenes (strain ATCC 35417 / DSM 20613 / JCM 6297 / P 36-108)	3998906	Ani	AP,OHP	N	N	N	Bacteroidetes	2	0	0	0	0	0	3	1	4	0	2	4	10				49.0701	10.9078	32.7085	65.4318	27.2546	70.8857
UP000008631	Isosphaera pallida (strain ATCC 43644 / DSM 9630 / IS1B)	5529304	HotW,FreshS	NP	N	N	Y	Planctomycetes	1	0	0	0	0	0	0	2	2	2	1	2	7				73.967	4.93301	66.5674	81.3665	64.1009	83.833
UP000008632	Pseudoxanthomonas suwonensis (strain 11-1)	3419049	Plant	NP	N	N	N	Proteobacteria	3	2	0	0	1	0	2	1	0	0	5	0	9				91.5514	5.20998	83.7365	99.3664	81.1315	101.971
UP000008633	Nitratifractor salsuginis (strain DSM 16511 / JCM 12458 / E9I37-1)	2101285	HotW,SeaW	NP	N	N	N	Proteobacteria	0	0	0	0	0	0	0	1	0	1	0	0	2				69.265	11.8816	51.4426	87.0875	45.5018	93.0283
UP000008634	Cellulophaga algicola (strain DSM 14237 / IC166 / ACAM 630)	4888353	SeaW	NP	N	N	N	Bacteroidetes	2	0	0	0	0	0	0	4	3	0	2	3	9				24.7278	3.9186	18.8499	30.6057	16.8906	32.565
UP000008635	Deinococcus maricopensis (strain DSM 21211 / LMG 22137 / NRRL B-23946 / LB-34)	3498530	Soil	NP	M	N	N	Deinococcus-Thermus	0	0	0	0	0	0	0	0	0	1	0	0	1				90.9853	6.09491	81.8429	100.128	78.7955	103.175
UP000008641	Weeksella virosa (strain ATCC 43766 / DSM 16922 / JCM 21250 / NBRC 16016 / NCTC 11634 / CL345/78)	2272954	Hum	OHP	N	N	N	Bacteroidetes	1	0	0	0	0	0	0	0	2	1	1	2	4				31.1156	4.31501	24.6431	37.5881	22.4856	39.7456
UP000008674	Salinibacter ruber (strain DSM 13855 / M31)	3587328	SeaW	NP	N	N	Y	Bacteroidetes	1	0	0	0	0	0	1	5	1	0	1	1	8				85.296	7.23935	74.437	96.155	70.8173	99.7747
UP000008701	Chlorobium phaeobacteroides (strain DSM 266)	3133902	FreshW	NP	N	N	N	Chlorobi	2	0	0	0	0	0	0	1	0	1	2	0	4				51.2882	7.90047	39.4375	63.1389	35.4873	67.0891
UP000008707	Halomonas elongata (strain ATCC 33173 / DSM 2581 / NBRC 15536 / NCIMB 2198 / 1H9)	4061296	MarS	NP	N	N	N	Proteobacteria	3	0	0	0	0	0	0	2	0	0	3	0	5				80.6872	6.27936	71.2682	90.1062	68.1285	93.2459
UP000008718	Paludibacter propionicigenes (strain DSM 17365 / JCM 13257 / WB4)	3685504	Plant	NP	N	N	N	Bacteroidetes	2	0	0	0	0	0	1	1	3	1	2	3	8				37.2126	7.57435	25.8511	48.5741	22.0639	52.3613
UP000008720	Marivirga tractuosa (strain ATCC 23168 / DSM 4126 / NBRC 15989 / NCIMB 1408 / VKM B-1430 / H-43) (Microscilla tractuosa) (Flexibacter tractuosus)	4516490	MarS	NP	N	N	Y	Bacteroidetes	1	0	0	0	0	0	4	1	5	1	1	5	12				29.9436	4.46246	23.25	36.6373	21.0187	38.8686
UP000008721	Sulfuricurvum kujiense (strain ATCC BAA-921 / DSM 16994 / JCM 11577 / YK-1)	2819357	Soil	NP	O	N	Y	Proteobacteria	2	0	1	0	0	0	0	0	1	0	2	1	4				48.1811	8.62399	35.2451	61.1171	30.9331	65.4291
UP000008722	Oceanithermus profundus (strain DSM 14977 / NBRC 100410 / VKM B-2274 / 506)	2439291	HotW,SeaW	NP	N	N	Y	Deinococcus-Thermus	0	0	0	0	0	0	0	0	0	0	0	0	0				92.6967	5.9511	83.7701	101.623	80.7945	104.599
UP000008737	Pusillimonas sp. (strain T7-7)	3924810	MarS	NP	O	N	Y	Proteobacteria	4	2	0	0	0	0	0	0	0	0	6	0	6				66.0194	5.97	57.0644	74.9744	54.0794	77.9594
UP000008793	Erwinia billingiae (strain Eb661)	5372268	Plant	NP	N	N	Y	Proteobacteria	5	4	0	0	0	0	0	3	0	0	9	0	12				66.263	7.86037	54.4724	78.0536	50.5423	81.9837
UP000008794	Alistipes shahii WAL 8301	3763317	Hum	NP	N	N	N	Bacteroidetes	3	0	0	0	0	0	1	2	0	0	3	0	6				77.3884	13.3778	57.3217	97.4551	50.6327	104.144
UP000008795	Bacteroides xylanisolvens XB1A	5976145	Hum	NP	N	N	N	Bacteroidetes	6	0	0	0	0	0	1	2	3	0	6	3	12				42.6826	8.99769	29.1861	56.1792	24.6873	60.678
UP000008806	Megamonas hypermegale ART12/1	2209938	Ani	NP	N	N	N	Firmicutes	0	0	0	0	0	0	0	0	0	0	0	0	0				18.5477	4.07184	12.44	24.6555	10.404	26.6914
UP000008808	Erythrobacter litoralis (strain HTCC2594)	3052398	SeaW	NP	N	N	N	Proteobacteria	0	0	0	0	1	0	0	0	2	0	0	2	3				78.3424	5.76805	69.6903	86.9945	66.8063	89.8785
UP000008825	Geobacter bemidjiensis (strain Bem / ATCC BAA-1014 / DSM 16622)	4615150	FreshS	NP	O	N	N	Proteobacteria	1	1	0	1	0	0	0	1	2	0	2	2	6				80.8349	8.94944	67.4107	94.259	62.936	98.7338
UP000008840	Stenotrophomonas maltophilia (strain K279a)	4851126	Hum	OHP	O,M	N	N	Proteobacteria	6	2	0	0	0	0	1	1	5	0	8	5	15				84.0955	6.08158	74.9731	93.2179	71.9323	96.2587
UP000008850	Pelagibacterium halotolerans (strain JCM 15775 / CGMCC 1.7692 / B2)	3948887	SeaW	NP	M	N	Y	Proteobacteria	0	0	0	1	0	0	0	2	0	0	0	0	3				75.2225	5.03771	67.6659	82.7791	65.1471	85.2979
UP000008871	Alcanivorax borkumensis (strain ATCC 700651 / DSM 11573 / NCIMB 13689 / SK2)	3120143	MarS	NP	O	N	N	Proteobacteria	2	0	0	0	0	0	0	3	4	0	2	4	9				61.5171	6.67862	51.4992	71.535	48.1598	74.8743
UP000008878	Trichodesmium erythraeum (strain IMS101)	7750108	SeaW	NP	N	N	N	Cyanobacteria	1	0	0	0	2	0	0	1	0	0	1	0	4	N2 fixation			24.8477	5.79434	16.1562	33.5392	13.259	36.4364
UP000008888	Methylomonas methanica (strain MC09)	5051681	SeaW	NP	O	N	N	Proteobacteria	3	2	0	0	1	1	0	4	4	0	5	4	15				59.2574	9.15838	45.5198	72.995	40.9406	77.5741
UP000008895	Capnocytophaga canimorsus (strain 5)	2571406	Hum	OHP	N	N	N	Bacteroidetes	1	0	0	0	0	0	0	1	0	0	1	0	2				31.9861	5.51217	23.7179	40.2544	20.9618	43.0105
UP000008898	Zobellia galactanivorans (strain DSM 12802 / CIP 106680 / NCIMB 13871 / Dsij)	5521712	SeaW	NP	N	N	N	Bacteroidetes	2	0	0	0	0	0	0	3	1	0	2	1	6				46.7951	7.46085	35.6038	57.9864	31.8734	61.7168
UP000008908	Muricauda ruestringensis (strain DSM 13258 / LMG 19739 / B1)	3842422	MarS	NP	O	N	N	Bacteroidetes	3	0	0	0	0	0	0	3	3	0	3	3	9				43.9299	5.88246	35.1062	52.7535	32.1649	55.6948
UP000008952	Bartonella tamiae Th239	2260792	Hum	SHP	N	N	N	Proteobacteria	2	0	0	0	0	0	0	0	0	0	2	0	2				26.9636	3.70668	21.4036	32.5236	19.5502	34.377
UP000008957	Fretibacterium fastidiosum	2728333	Hum	OHP	N	N	N	Synergistetes	0	0	0	0	0	0	0	0	0	1	0	0	1				84.8539	10.359	69.3153	100.392	64.1358	105.572
UP000008963	Halobacteriovorax marinus (strain ATCC BAA-682 / DSM 15412 / SJ) (Bacteriovorax marinus)	3437906	SeaW	NP	N	N	Y	Proteobacteria	0	0	0	0	0	0	0	5	2	2	0	2	9				30.9519	4.20178	24.6492	37.2546	22.5484	39.3555
UP000009010	Rahnella aquatilis (strain ATCC 33071 / DSM 4594 / JCM 1683 / NBRC 105701 / NCIMB 13365 / CIP 78.65)	5448900	FreshW,Plant	OHP	M,O	N	Y	Proteobacteria	5	2	0	0	0	0	0	3	1	0	7	1	11				59.2245	8.45042	46.5488	71.9001	42.3236	76.1253
UP000009011	Melioribacter roseus (strain JCM 17771 / P3M-2)	3300414	FreshS	NP	O	N	N	Ignavibacteriae	0	0	0	0	0	0	1	0	2	0	0	2	3				44.6629	5.46102	36.4714	52.8545	33.7409	55.585
UP000009047	Desulfarculus baarsii (strain ATCC 33931 / DSM 2075 / VKM B-1802 / 2st14)	3655731	FreshS	NP	O	N	N	Proteobacteria	3	0	0	0	0	0	0	3	0	1	3	0	7				86.2895	6.27145	76.8823	95.6966	73.7466	98.8324
UP000009049	Robiginitalea biformata (strain ATCC BAA-864 / HTCC2501 / KCTC 12146)	3530383	SeaW	NP	N	N	N	Bacteroidetes	0	0	0	0	0	0	0	3	5	0	0	5	8				69.8128	8.71232	56.7444	82.8813	52.3882	87.2375
UP000009071	Desulfovibrio magneticus (strain ATCC 700980 / DSM 13731 / RS-1)	5315620	FreshS	NP	N	N	Y	Proteobacteria	2	4	0	0	0	0	0	2	0	0	6	0	8				80.0649	13.5424	59.7513	100.378	52.9801	107.15
UP000009073	Tolumonas auensis (strain DSM 9187 / TA4)	3471292	FreshS	NP	O	N	N	Proteobacteria	2	1	0	0	0	0	0	1	1	0	3	1	5				50.8837	9.65263	36.4047	65.3626	31.5784	70.1889
UP000009080	Teredinibacter turnerae (strain ATCC 39867 / T7901)	5193164	Sym	NP	N	N	N	Proteobacteria	5	0	0	0	0	0	0	4	2	0	5	2	11	Symbiont of bivalve			56.0294	6.90926	45.6655	66.3933	42.2109	69.8479
UP000009081	Methylobacterium extorquens (strain ATCC 14718 / DSM 1338 / AM1)	6879778	FreshS	NP	O	N	Y	Proteobacteria	7	2	0	0	2	1	0	1	10	0	9	10	23				88.3501	5.40043	80.2494	96.4507	77.5492	99.1509
UP000009099	Thioalkalivibrio sp. (strain K90mix)	2985056	FreshS	NP	O	N	Y	Proteobacteria	4	0	0	0	0	0	1	2	1	1	4	1	9				82.8479	5.96632	73.8984	91.7973	70.9152	94.7805
UP000009100	Vibrio tasmaniensis (strain LGP32) (Vibrio splendidus (strain Mel32))	4974818	SeaW	AP	N	N	N	Proteobacteria	4	0	0	0	0	0	0	7	1	0	4	1	12				42.6948	5.35444	34.6631	50.7264	31.9859	53.4037
UP000009102	Halothiobacillus neapolitanus (strain ATCC 23641 / c2) (Thiobacillus neapolitanus)	2582886	FreshS	NP	M	N	N	Proteobacteria	1	1	0	0	0	0	0	2	3	0	2	3	7				62.3109	6.7756	52.1475	72.4743	48.7597	75.8621
UP000009134	Novosphingobium aromaticivorans (strain DSM 12444 / F199)	4233314	FreshW	OHP	O	N	Y	Proteobacteria	1	0	0	0	1	0	0	0	1	0	1	1	3				81.3508	5.63029	72.9054	89.7963	70.0902	92.6114
UP000009144	Methylophaga nitratireducenticrescens (strain ATCC BAA-2433 / DSM 25689 / JAM1)	3137100	MarS	NP	O	N	N	Proteobacteria	2	0	0	0	0	0	1	2	4	0	2	4	9				42.0657	5.83928	33.3068	50.8246	30.3871	53.7442
UP000009145	Methylophaga frappieri (strain ATCC BAA-2434 / DSM 25690 / JAM7)	2745290	MarS	NP	O	N	Y	Proteobacteria	3	0	0	0	0	0	1	0	2	0	3	2	6				47.196	6.59619	37.3017	57.0902	34.0036	60.3883
UP000009149	Methylacidiphilum infernorum (isolate V4) (Methylokorus infernorum (strain V4))	2287145	HotW,FreshS	NP	A,O	N	N	Verrucomicrobia	0	0	0	0	0	2	0	1	3	2	0	3	8				47.1366	6.88049	36.8158	57.4573	33.3756	60.8975
UP000009175	Shewanella amazonensis (strain ATCC BAA-1098 / SB2B)	4306142	MarS	NP	M	N	N	Proteobacteria	3	0	0	0	0	0	3	5	2	0	3	2	13				61.848	6.59563	51.9545	71.7414	48.6567	75.0392
UP000009181	Pelagibacter sp. (strain IMCC9063)	1284727	SeaW	NP	N	N	N	Proteobacteria	0	0	0	0	0	0	0	0	0	0	0	0	0				22.9747	3.05844	18.387	27.5623	16.8578	29.0915
UP000009186	Flavobacterium branchiophilum (strain FL-15)	3563292	Ani	AP	O	N	Y	Bacteroidetes	1	0	0	0	0	0	0	1	2	0	1	2	4				27.1152	6.44541	17.4471	36.7834	14.2244	40.0061
UP000009222	Treponema azotonutricium (strain ATCC BAA-888 / DSM 13862 / ZAS-9)	3855671	Sym	NP	N	N	N	Spirochaetes	0	0	0	0	0	0	4	0	0	0	0	0	4	Symbiont of insect			56.9461	9.99002	41.961	71.9311	36.966	76.9261
UP000009223	Treponema primitia (strain ATCC BAA-887 / DSM 12427 / ZAS-2)	4059867	Sym	NP	N	N	N	Spirochaetes	0	0	0	0	0	0	3	0	0	1	0	0	4	Symbiont of insect			58.2473	13.0011	38.7457	77.7489	32.2452	84.2495
UP000009242	Novosphingobium sp. PP1Y	5313905	SeaW	NP	O	N	Y	Proteobacteria	3	0	0	0	1	0	0	0	4	0	3	4	8				78.1046	6.57583	68.2409	87.9684	64.953	91.2563
UP000009282	Glaciecola nitratireducens (strain JCM 12485 / KCTC 12276 / FR1064)	4134229	SeaW	NP	N	N	N	Proteobacteria	4	0	0	0	0	0	3	6	2	0	4	2	15				39.5869	3.88662	33.7569	45.4168	31.8136	47.3601
UP000009286	Micavibrio aeruginosavorus (strain ARL-13)	2481983	Sym	AP	O	N	N	Proteobacteria	3	0	0	0	0	0	0	0	1	0	3	1	4	Symbiont of bacteria			64.3011	6.8321	54.053	74.5493	50.6369	77.9653
UP000009338	Providencia rettgeri Dmel1	4348646	Hum	OHP	N	N	Y	Proteobacteria	2	2	0	0	0	0	0	0	1	0	4	1	5				34.8311	5.32549	26.8429	42.8193	24.1801	45.4821
UP000010097	Candidatus Portiera aleyrodidarum BT-B-HRs	351658	Sym	NP	N	N	N	Proteobacteria	0	0	0	0	0	0	0	0	0	0	0	0	0	Symbiont of insect			14.8101	2.43405	11.159	18.4612	9.94201	19.6782
UP000010099	Prevotella intermedia (strain 17)	2699437	Hum	OHP	N	N	N	Bacteroidetes	1	0	0	0	0	0	0	0	0	0	1	0	1				48.9264	9.29324	34.9865	62.8663	30.3399	67.5129
UP000010101	Anabaena sp. 90	5305675	FreshW	NP	N	N	Y	Cyanobacteria	1	0	0	0	1	0	0	0	0	0	1	0	2				28.7574	6.29837	19.3098	38.2049	16.1607	41.3541
UP000010111	Megasphaera elsdenii DSM 20460	2474718	Ani	NP	N	N	N	Firmicutes	1	0	0	0	0	0	0	1	0	0	1	0	2				66.6543	10.8507	50.3783	82.9303	44.953	88.3556
UP000010290	Providencia sneebia DSM 19967	3896123	Ani	AP	N	N	Y	Proteobacteria	2	2	0	0	0	0	0	0	0	0	4	0	4				29.8202	5.23509	21.9676	37.6729	19.35	40.2904
UP000010320	Psychromonas sp. CNPT3	3052410	SeaW	NP	N	N	N	Proteobacteria	1	0	0	0	0	0	0	0	1	0	1	1	2				32.9544	4.49211	26.2163	39.6926	23.9702	41.9387
UP000010366	Chamaesiphon minutus PCC 6605	6761765	FreshW	NP	N	N	Y	Cyanobacteria	0	0	0	0	0	0	1	0	6	0	0	6	7				44.2804	6.88733	33.9494	54.6114	30.5057	58.055
UP000010367	Oscillatoria acuminata PCC 6304	7804270	Soil	NP	N	N	Y	Cyanobacteria	1	0	0	0	1	0	1	1	2	0	1	2	6				48.0729	6.60413	38.1668	57.9791	34.8647	61.2812
UP000010378	Nostoc sp. (strain ATCC 29411 / PCC 7524)	6718869	HotW,FreshS	NP	N	N	Y	Cyanobacteria	2	0	0	0	1	0	2	0	1	0	2	1	6				34.7011	6.06985	25.5964	43.8059	22.5614	46.8408
UP000010379	Synechococcus sp. (strain ATCC 27167 / PCC 6312)	3720499	FreshW	NP	N	N	Y	Cyanobacteria	0	0	0	0	0	0	1	0	2	0	0	2	3				49.496	7.05778	38.9093	60.0827	35.3804	63.6115
UP000010380	Rivularia sp. PCC 7116	8728773	SeaW	NP	N	N	Y	Cyanobacteria	2	0	0	0	1	0	2	3	2	1	2	2	11				29.1655	4.89296	21.8261	36.5049	19.3796	38.9514
UP000010381	Nostoc sp. PCC 7107	6329823	FreshW	NP	N	N	N	Cyanobacteria	1	1	0	0	2	0	1	0	0	0	2	0	5				33.2442	5.84385	24.4784	42.01	21.5565	44.9319
UP000010382	Pleurocapsa sp. PCC 7327	4986817	HotW,FreshS	NP	N	N	N	Cyanobacteria	1	0	0	0	2	0	1	1	0	0	1	0	5				43.7237	7.17008	32.9686	54.4789	29.3836	58.0639
UP000010383	Geitlerinema sp. PCC 7407	4681111	FreshW	NP	N	N	N	Cyanobacteria	1	0	0	0	1	0	1	0	1	0	1	1	4				72.1819	10.1979	56.8851	87.4788	51.7861	92.5778
UP000010384	Chroococcidiopsis thermalis PCC 7203	6689401	Soil	NP	N	N	Y	Cyanobacteria	5	0	0	0	0	0	2	0	4	0	5	4	11				40.0475	6.4982	30.3002	49.7948	27.0511	53.0439
UP000010385	Synechococcus sp. PCC 7502	3583735	FreshW	NP	N	N	Y	Cyanobacteria	1	1	0	0	1	0	0	0	1	0	2	1	4				34.837	4.39082	28.2508	41.4232	26.0553	43.6186
UP000010386	Pseudanabaena sp. PCC 7367	4885680	FreshW	NP	N	N	Y	Cyanobacteria	1	0	0	0	0	0	1	0	0	0	1	0	2				49.4503	5.99852	40.4525	58.448	37.4532	61.4473
UP000010388	Cyanobium gracile (strain ATCC 27147 / PCC 6307)	3342364	FreshW	NP	N	N	N	Cyanobacteria	3	0	0	0	0	0	0	1	1	0	3	1	5				87.8421	9.41704	73.7166	101.968	69.008	106.676
UP000010389	Leptolyngbya sp. PCC 7376	5125950	Soil	NP	N	N	N	Cyanobacteria	0	0	0	0	1	0	1	2	0	0	0	0	4				40.7572	5.8311	32.0105	49.5038	29.095	52.4194
UP000010390	Calothrix sp. PCC 7507	7023215	FreshW	NP	N	N	N	Cyanobacteria	2	1	0	0	1	0	1	0	1	0	3	1	6				36.5806	6.33888	27.0722	46.0889	23.9028	49.2583
UP000010467	Deinococcus peraridilitoris (strain DSM 19664 / LMG 22246 / CIP 109416 / KR-200)	4513714	Soil	NP	M	N	Y	Deinococcus-Thermus	0	0	0	0	0	0	0	0	0	0	0	0	0				78.7116	5.67586	70.1978	87.2254	67.3599	90.0633
UP000010471	Microcoleus sp. PCC 7113	7966510	Soil	NP	M	N	Y	Cyanobacteria	1	0	0	0	2	0	1	0	0	0	1	0	4				44.9301	6.44842	35.2575	54.6027	32.0333	57.827
UP000010472	Crinalium epipsammum PCC 9333	5620407	Soil	NP	N	N	N	Cyanobacteria	0	0	0	0	1	0	1	0	0	0	0	0	2				31.7284	5.63513	23.2757	40.1811	20.4581	42.9986
UP000010473	Stanieria cyanosphaera (strain ATCC 29371 / PCC 7437)	5544990	FreshW	NP	N	N	Y	Cyanobacteria	1	0	0	0	1	0	1	1	1	2	1	1	7				24.3426	5.76946	15.6885	32.9968	12.8037	35.8816
UP000010474	Anabaena cylindrica (strain ATCC 27899 / PCC 7122)	7063285	FreshW	NP	N	N	Y	Cyanobacteria	1	0	0	0	0	0	1	0	2	0	1	2	4				30.0895	6.51441	20.3179	39.8611	17.0607	43.1183
UP000010475	Cylindrospermum stagnale PCC 7417	7610589	Soil	NP	N	N	Y	Cyanobacteria	1	0	0	0	2	0	1	0	2	0	1	2	6				37.7204	7.02888	27.1771	48.2638	23.6627	51.7782
UP000010476	Gloeocapsa sp. PCC 7428	5882710	FreshW	NP	N	N	Y	Cyanobacteria	1	0	0	0	1	0	1	0	2	0	1	2	5				37.2646	5.87026	28.4592	46.0699	25.524	49.0051
UP000010477	Calothrix sp. PCC 6303	6960392	FreshW	NP	N	N	Y	Cyanobacteria	0	0	0	0	2	0	1	0	1	0	0	1	4				32.701	5.84312	23.9363	41.4657	21.0147	44.3872
UP000010478	Oscillatoria nigro-viridis PCC 7112	8272254	Soil	NP	N	N	Y	Cyanobacteria	1	2	0	0	0	0	1	0	5	0	3	5	9				45.9512	7.21813	35.1241	56.7784	31.515	60.3875
UP000010480	Cyanobacterium aponinum (strain PCC 10605)	4176973	FreshW	NP	N	N	Y	Cyanobacteria	2	0	0	0	2	0	2	0	0	0	2	0	6				25.9541	4.76859	18.8012	33.1069	16.4169	35.4912
UP000010481	Halothece sp. (strain PCC 7418) (Synechococcus sp. (strain PCC 7418))	4179170	FreshW	NP	N	N	N	Cyanobacteria	2	0	0	0	0	0	1	2	0	1	2	0	6				37.2856	5.80512	28.5779	45.9933	25.6753	48.8958
UP000010483	Cyanobacterium stanieri (strain ATCC 29140 / PCC 7202)	3163381	FreshW	NP	M	N	N	Cyanobacteria	0	0	0	0	0	0	1	0	0	0	0	0	1				34.2246	6.41769	24.598	43.8511	21.3892	47.06
UP000010796	Echinicola vietnamensis (strain DSM 17526 / LMG 23754 / KMM 6221)	5608040	SeaW	NP	N	N	N	Bacteroidetes	5	0	0	0	0	1	2	2	8	1	5	8	19				50.1284	7.68153	38.6061	61.6507	34.7653	65.4914
UP000010798	Singulisphaera acidiphila (strain ATCC BAA-1392 / DSM 18658 / VKM B-2454 / MOB10)	9755686	Soil	NP	N	N	Y	Planctomycetes	10	0	0	0	0	3	0	1	11	1	10	11	26				77.6657	6.35714	68.13	87.2014	64.9515	90.38
UP000010799	Liberibacter crescens (strain BT-1)	1504659	Plant	NP	N	N	N	Proteobacteria	1	0	0	0	0	0	0	1	0	0	1	0	2				24.6507	7.2711	13.744	35.5573	10.1085	39.1929
UP000010809	Thioalkalivibrio nitratireducens (strain DSM 14787 / UNIQEM 213 / ALEN2)	4002350	FreshS	NP	O	N	N	Proteobacteria	2	0	0	0	0	0	1	3	0	1	2	0	7				83.5748	4.87846	76.2571	90.8925	73.8179	93.3317
UP000010816	Thioflavicoccus mobilis 8321	4137521	MarS	NP	N	N	Y	Proteobacteria	5	0	0	0	0	0	1	4	0	0	5	0	10				83.6183	8.91545	70.2451	96.9914	65.7874	101.449
UP000010821	Helicobacter heilmannii ASB1.4	1804601	Ani	AP	N	N	N	Proteobacteria	0	0	0	0	0	0	0	0	2	0	0	2	2				57.7843	5.17009	50.0292	65.5395	47.4441	68.1245
UP000010862	Prevotella dentalis (strain ATCC 49559 / DSM 3688 / JCM 13448 / NCTC 12043 / ES 2772) (Mitsuokella dentalis)	3350206	Hum	SHP	N	N	Y	Bacteroidetes	1	0	0	0	0	0	0	1	0	0	1	0	2				73.8978	12.9172	54.5221	93.2736	48.0635	99.7322
UP000011058	Fibrella aestuarina BUZ 2	6937263	MarS	NP	N	N	Y	Bacteroidetes	4	0	0	0	0	3	0	2	6	1	4	6	16				70.9493	7.4321	59.8012	82.0975	56.0851	85.8135
UP000011124	Selenomonas sputigena (strain ATCC 35185 / DSM 20758 / VPI D19B-28)	2568361	Hum	SHP	N	N	N	Firmicutes	1	0	0	0	0	0	0	1	0	0	1	0	2				73.8301	10.4904	58.0944	89.5657	52.8492	94.8109
UP000011131	Myxococcus stipitatus (strain DSM 14675 / JCM 12634 / Mx s8)	10350586	Soil	NP	N	N	N	Proteobacteria	4	0	0	1	0	2	0	1	4	4	4	4	16	Ab producter			90.2114	5.23844	82.3538	98.0691	79.7345	100.688
UP000011173	Nonlabens dokdonensis (strain DSM 17205 / KCTC 12402 / DSW-6) (Donghaeana dokdonensis)	3914632	SeaW	NP	N	N	N	Bacteroidetes	0	0	0	0	0	0	0	2	2	0	0	2	4				27.3137	4.36713	20.763	33.8644	18.5794	36.048
UP000011174	Candidatus Uzinura diaspidicola str. ASNER	263431	Sym	NP	N	N	N	Bacteroidetes	0	0	0	0	0	0	0	0	0	0	0	0	0	Symbiont of insect			17.2901	2.76589	13.1412	21.4389	11.7583	22.8218
UP000011547	Candidatus Kinetoplastibacterium desouzaii TCC079E	833125	Sym	NP	N	N	N	Proteobacteria	0	0	0	0	0	0	0	0	0	0	0	0	0	Symbiont of protozoa			17.3164	2.86686	13.0161	21.6167	11.5826	23.0501
UP000011658	Candidatus Kinetoplastibacterium galatii TCC219	822140	Sym	NP	N	N	N	Proteobacteria	0	0	0	0	0	0	0	0	0	0	0	0	0	Symbiont of protozoa			21.3223	2.70619	17.263	25.3816	15.9099	26.7347
UP000011721	Desulfocapsa sulfexigens (strain DSM 10523 / SB164P1)	4023512	Mars	NP	N	N	Y	Proteobacteria	1	0	0	0	0	0	1	4	0	1	1	0	7				44.5856	6.01857	35.5577	53.6135	32.5484	56.6227
UP000011724	Desulfovibrio piezophilus (strain DSM 21447 / JCM 15486 / C1TLV30)	3646098	Mars	NP	N	N	N	Proteobacteria	2	0	0	0	0	0	1	3	1	0	2	1	7				53.5214	8.29147	41.0842	65.9586	36.9384	70.1043
UP000011729	Bartonella australis (strain Aust/NH1)	1596490	Ani	NP	N	N	N	Proteobacteria	1	0	0	0	0	0	0	0	0	0	1	0	1				35.4204	4.08556	29.2921	41.5488	27.2493	43.5916
UP000011757	Marinobacter sp. BSs20148	4063864	Mars	NP	O	N	N	Proteobacteria	2	0	0	0	0	0	0	5	1	0	2	1	8				61.728	5.97735	52.762	70.6941	49.7733	73.6827
UP000011816	Sphingomonas sp. MM-1	4633613	Soil	NP	O	N	Y	Proteobacteria	5	0	0	0	1	1	0	1	2	0	5	2	10				84.6376	5.83365	75.8871	93.3881	72.9703	96.3049
UP000011834	Morganella morganii subsp. morganii KT	3799539	Hum	OHP	N	N	N	Proteobacteria	1	2	0	0	1	0	0	0	0	0	3	0	4				58.0156	8.29704	45.5701	70.4612	41.4216	74.6097
UP000011846	Bibersteinia trehalosi USDA-ARS-USMARC-192	2407846	Ani	AP	N	N	N	Proteobacteria	1	0	0	0	0	0	0	0	0	0	1	0	1				34.7044	6.62171	24.7718	44.6369	21.4609	47.9478
UP000011859	Rhodanobacter denitrificans	4225490	FreshW	NP	M	N	N	Proteobacteria	2	6	0	0	0	0	0	1	7	0	8	7	16				87.7037	7.72841	76.1111	99.2963	72.2469	103.161
UP000011864	Paraglaciecola psychrophila 170	5413691	SeaW	NP	N	N	N	Proteobacteria	4	0	1	0	0	0	2	4	3	0	4	3	14				35.9208	4.44043	29.2602	42.5815	27.04	44.8017
UP000011866	Thalassolituus oleivorans MIL-1	3920328	SeaW	NP	O	N	N	Proteobacteria	1	0	0	0	0	0	0	6	6	0	1	6	13				44.719	5.54577	36.4003	53.0376	33.6274	55.8105
UP000012040	Bdellovibrio exovorus JSS	2657893	FreshW	NP	O	N	N	Proteobacteria	0	0	0	0	0	0	0	0	1	3	0	1	4				38.7654	5.02674	31.2253	46.3056	28.712	48.8189
UP000012987	Mannheimia haemolytica M42548	2731870	Ani	AP	N	N	N	Proteobacteria	1	0	0	0	0	0	0	0	0	0	1	0	1	Ab resistant			37.7427	7.69401	26.2017	49.2837	22.3547	53.1307
UP000013026	Meiothermus ruber (strain ATCC 35948 / DSM 1279 / VKM B-1258 / 21) (Thermus ruber)	3098881	HotW,FreshS	NP	N	N	N	Deinococcus-Thermus	0	0	0	0	0	0	0	0	0	1	0	0	1				80.5185	6.82595	70.2796	90.7574	66.8666	94.1704
UP000013117	Acinetobacter gerneri DSM 14967 = CIP 107464	4595172	FreshW	NP	O	N	N	Proteobacteria	2	0	0	1	0	0	0	1	1	0	2	1	5				30	5.00495	22.4925	37.5074	19.9901	40.0099
UP000013121	Acinetobacter guillouiae CIP 63.46	4902283	FreshW	NP	O	N	N	Proteobacteria	5	2	0	0	1	0	0	1	4	0	7	4	13				30.7623	4.83732	23.5064	38.0183	21.0877	40.437
UP000013140	Thauera sp. 27	4703261	FreshW	NP	O	N	N	Proteobacteria	2	2	0	0	0	0	0	5	5	0	4	5	14				83.4558	6.80534	73.2478	93.6638	69.8451	97.0665
UP000013561	Serratia symbiotica str. 'Cinara cedri'	1762765	Sym	NP	N	N	N	Proteobacteria	0	0	0	0	0	0	0	0	0	0	0	0	0	symbiont of insect			28.3742	3.23581	23.5205	33.228	21.9026	34.8459
UP000014140	Parabacteroides goldsteinii dnLKV18	7086746	Hum	OHP	N	N	N	Bacteroidetes	6	0	0	0	0	0	5	2	5	0	6	5	18				47.0787	10.2369	31.7233	62.4341	26.6048	67.5525
UP000014227	Chthonomonas calidirosea (strain DSM 23976 / ICMP 18418 / T49)	3437861	Soil	NP	N	N	N	Armatimonadetes	0	0	0	0	0	1	0	0	1	3	0	1	5				59.4093	5.51861	51.1314	67.6872	48.3721	70.4465
UP000014632	Candidatus Tremblaya phenacola PAVE	171500	Sym	NP	N	N	Y	Proteobacteria	0	0	0	0	0	0	0	0	0	0	0	0	0	symbiont of insect			40.9463	4.80017	33.7461	48.1466	31.346	50.5467
UP000015216	Candidatus Profftella armatura	464857	Sym	NP	N	N	Y	Proteobacteria	0	0	0	0	0	0	0	0	0	0	0	0	0	symbiont of insect			10.9666	1.92639	8.07703	13.8562	7.11384	14.8194
UP000015332	Candidatus Carsonella ruddii DC	174014	Sym	NP	N	N	Y	Proteobacteria	0	0	0	0	0	0	0	0	0	0	0	0	0	symbiont of insect			9.31847	1.7066	6.75857	11.8784	5.90527	12.7317
UP000015382	Candidatus Nasuia deltocephalinicola str. NAS-ALF	112091	Sym	NP	N	N	N	Proteobacteria	0	0	0	0	0	0	0	0	0	0	0	0	0	symbiont of insect			9.67627	2.72715	5.58555	13.767	4.22198	15.1306
UP000015480	Paracoccus aminophilus JCM 7686	4873118	Soil	NP	O	N	Y	Proteobacteria	4	0	0	1	1	0	0	1	0	0	4	0	7				77.7969	5.67544	69.2838	86.3101	66.446	89.1478
UP000015503	Pseudomonas resinovorans NBRC 106553	6484828	FreshW	NP	O	N	Y	Proteobacteria	7	2	0	0	0	0	0	3	1	0	9	1	13				86.5759	7.4193	75.447	97.7049	71.7373	101.415
UP000015559	Sulfuricella denitrificans skB26	3217213	FreshW	NP	N	N	Y	Proteobacteria	1	0	0	0	0	0	0	2	2	3	1	2	8				67.4625	8.30827	55.0001	79.9249	50.846	84.0791
UP000015562	endosymbiont of unidentified scaly snail isolate Monju	2597759	Sym	NP	N	N	N	Proteobacteria	0	0	0	0	0	0	0	5	1	0	0	1	6	Symbiont of gasteropod			83.7675	6.49328	74.0276	93.5074	70.781	96.7541
UP000015620	Treponema pedis str. T A4	2889325	Ani	AP	N	N	N	Spirochaetes	0	0	0	0	0	0	0	0	0	0	0	0	0				32.7946	5.58479	24.4174	41.1718	21.625	43.9641
UP000015929	Prevotella sp. oral taxon 299 str. F0039	2480269	Hum	SHP	N	N	Y	Bacteroidetes	2	0	0	0	0	0	0	0	1	0	2	1	3				32.9767	7.70828	21.4143	44.5391	17.5601	48.3932
UP000016160	Formosa agariphila KMM 3901	4228350	MarS	NP	O	N	N	Bacteroidetes	1	0	0	0	0	0	0	3	2	0	1	2	6				24.4872	4.13733	18.2812	30.6932	16.2125	32.7618
UP000016412	Treponema socranskii subsp. socranskii VPI DR56BR1116 = ATCC 35536	2804628	Hum	SHP	N	N	N	Spirochaetes	0	0	0	0	0	0	4	0	0	0	0	0	4				56.5343	8.08545	44.4061	68.6625	40.3634	72.7052
UP000016497	Alcaligenes sp. EGD-AK7	4276451	Soil	NP	O	N	N	Proteobacteria	4	2	0	0	0	0	0	1	0	0	6	0	7				66.2982	6.60783	56.3865	76.21	53.0826	79.5139
UP000016587	Desulfovibrio gigas DSM 1382 = ATCC 19364	3796022	FreshW	NP	O	N	Y	Proteobacteria	2	1	0	0	0	0	1	2	1	0	3	1	7				82.0796	6.76624	71.9303	92.229	68.5472	95.6121
UP000016895	Vibrio nigripulchritudo	6322155	SeaW	AP	N	N	N	Proteobacteria	3	0	0	0	0	0	0	6	1	0	3	1	10				47.1265	5.81155	38.4092	55.8439	35.5034	58.7496
UP000016900	Candidatus Pantoea carbekii	1151074	Sym	NP	N	N	N	Proteobacteria	0	0	0	0	0	0	0	0	0	0	0	0	0	Symbiont of insect			20.7351	2.49283	16.9959	24.4744	15.7495	25.7208
UP000016901	Plautia stali symbiont	4092852	Sym	NP	N	N	Y	Proteobacteria	1	0	0	0	0	0	0	0	0	0	1	0	1	Symbiont of insect			69.6733	8.11985	57.4935	81.8531	53.4336	85.913
UP000017101	Labrenzia sp. C1B10	6831407	MarS	NP	O	N	N	Proteobacteria	5	0	0	0	0	0	0	5	1	0	5	1	11				70.9311	6.23163	61.5836	80.2785	58.4678	83.3943
UP000017184	Candidatus Symbiobacter mobilis CR	2991840	FreshW	NP	N	N	N	Proteobacteria	1	0	0	1	1	0	0	1	0	0	1	0	4				70.4407	9.2558	56.557	84.3244	51.9291	88.9523
UP000017396	Gloeobacter kilaueensis JS1	4724791	Soil	NP	N	N	N	Cyanobacteria	1	1	0	0	4	1	0	0	9	0	2	9	16				73.49	9.79595	58.7961	88.1839	53.8981	93.0819
UP000017640	Spiribacter sp. UAH-SP71	1926631	MarS	NP	N	N	N	Proteobacteria	2	0	0	0	0	0	0	2	0	0	2	0	4				76.7532	5.57545	68.39	85.1163	65.6023	87.9041
UP000017642	Bacteroidales bacterium CF	2657245	FreshW	NP	O	N	N	Bacteroidetes	1	0	0	0	0	0	3	1	0	1	1	0	6				42.3593	5.64679	33.8891	50.8295	31.0657	53.6529
UP000017667	Acinetobacter haemolyticus CIP 64.3	3513082	Hum	OHP	N	N	N	Proteobacteria	3	0	0	0	1	0	0	1	3	0	3	3	8				31.8884	4.66759	24.887	38.8898	22.5532	41.2235
UP000017862	Candidatus Liberibacter americanus str. Sao Paulo	1195201	Sym	PP	N	N	N	Proteobacteria	0	0	0	0	0	0	0	0	0	0	0	0	0	Symbiont of insect			20.6644	3.76251	15.0206	26.3081	13.1394	28.1894
UP000017881	Spiribacter salinus M19-40	1739487	SeaW	NP	N	N	N	Proteobacteria	2	0	0	0	0	0	0	1	0	0	2	0	3				73.346	5.01787	65.8191	80.8728	63.3102	83.3817
UP000017901	Brachyspira sp. CAG:700	2458396	Hum	NP	N	N	N	Spirochaetes	0	0	0	0	0	0	3	2	0	0	0	0	5				21.5606	3.63249	16.1119	27.0094	14.2957	28.8256
UP000017906	Bacteroides sp. CAG:754	5417436	Hum	NP	N	N	N	Bacteroidetes	4	0	0	0	0	0	3	2	3	0	4	3	12				45.9482	8.07296	33.8388	58.0577	29.8023	62.0941
UP000017907	Bacteroides sp. CAG:927	2540781	Hum	NP	N	N	N	Bacteroidetes	3	0	0	0	0	0	1	0	0	0	3	0	4				52.7637	8.201	40.4622	65.0652	36.3617	69.1657
UP000017913	Prevotella sp. CAG:255	3485124	Hum	NP	N	N	N	Bacteroidetes	5	0	0	0	0	0	0	2	1	0	5	1	8				54.0434	15.3641	30.9973	77.0895	23.3153	84.7715
UP000017916	Bacteroides sp. CAG:598	3346026	Hum	NP	N	N	N	Bacteroidetes	4	0	0	0	0	0	0	2	1	0	4	1	7				58.8549	15.6427	35.3908	82.319	27.5694	90.1404
UP000017917	uncultured Desulfofustis sp. PB-SRB1	3683433	MarS	NP	N	N	N	Proteobacteria	2	0	0	0	0	0	0	1	0	0	2	0	3				64.8812	8.00177	52.8786	76.8839	48.8777	80.8848
UP000017918	Coraliomargarita sp. CAG:312	2443106	Hum	NP	N	N	N	Verrucomicrobia	3	1	0	0	0	0	0	0	1	0	4	1	5				50.2878	5.23968	42.4283	58.1473	39.8085	60.7672
UP000017935	uncultured Thiohalocapsa sp. PB-PSB1	6747581	MarS	NP	N	N	N	Proteobacteria	3	0	0	0	0	0	1	4	3	0	3	3	11				68.6138	9.26434	54.7173	82.5103	50.0851	87.1425
UP000017956	Prevotella sp. CAG:1124	2952552	Hum	NP	N	N	N	Bacteroidetes	2	0	0	0	0	0	0	1	0	0	2	0	3				59.3965	13.286	39.4675	79.3255	32.8245	85.9685
UP000017958	Paraprevotella clara CAG:116	3652220	Hum	NP	N	N	N	Bacteroidetes	2	0	0	0	0	0	2	0	2	0	2	2	6				57.4379	9.72007	42.8578	72.018	37.9978	76.878
UP000017965	Alistipes sp. CAG:435	2894688	Hum	NP	N	N	N	Bacteroidetes	1	0	0	0	0	0	3	0	1	0	1	1	5				66.5764	8.61347	53.6562	79.4966	49.3495	83.8034
UP000017966	Dialister invisus CAG:218	1773580	Hum	NP	N	N	N	Firmicutes	1	0	0	0	0	0	0	1	0	0	1	0	2				47.3095	9.6141	32.8883	61.7306	28.0813	66.5377
UP000017974	Odoribacter laneus CAG:561	3477683	Hum	NP	N	N	N	Bacteroidetes	3	0	0	0	0	0	4	4	2	0	3	2	13				40.8585	6.36845	31.3058	50.4111	28.1216	53.5954
UP000017985	Dialister sp. CAG:486	2193414	Hum	NP	N	N	N	Firmicutes	2	0	0	0	0	0	0	1	0	1	2	0	4				64.4859	9.08925	50.852	78.1198	46.3074	82.6644
UP000017987	Prevotella sp. CAG:1092	3095055	Hum	NP	N	N	N	Bacteroidetes	0	0	0	0	0	0	0	0	0	0	0	0	0				45.3022	8.57194	32.4443	58.1601	28.1583	62.4461
UP000017990	Bacteroides caccae CAG:21	4506006	Hum	NP	N	N	N	Bacteroidetes	5	0	0	0	0	0	4	2	0	0	5	0	11				43.3247	7.85998	31.5347	55.1147	27.6047	59.0447
UP000017992	Acetobacter sp. CAG:267	1723311	Hum	NP	N	N	N	Proteobacteria	2	0	0	0	0	0	0	0	0	0	2	0	2				52.328	10.2399	36.9682	67.6878	31.8482	72.8078
UP000018006	Bacteroides sp. CAG:1060	1763820	Hum	NP	N	N	N	Bacteroidetes	1	0	0	0	0	0	1	1	0	0	1	0	3				55.0523	6.52335	45.2673	64.8374	42.0056	68.099
UP000018018	Bacteroides coprophilus CAG:333	2888172	Hum	NP	N	N	N	Bacteroidetes	5	0	0	0	0	0	1	2	1	0	5	1	9				50.7177	8.95046	37.292	64.1434	32.8167	68.6186
UP000018026	Alistipes putredinis CAG:67	2155210	Hum	NP	N	N	N	Bacteroidetes	3	0	0	0	0	0	0	1	0	0	3	0	4				69.588	10.5265	53.7982	85.3778	48.535	90.641
UP000018034	Parasutterella excrementihominis CAG:233	2501735	Hum	NP	N	N	N	Proteobacteria	2	0	0	0	0	0	0	0	0	0	2	0	2				53.1331	6.6863	43.1036	63.1625	39.7605	66.5057
UP000018039	Prevotella sp. CAG:732	2983014	Hum	NP	N	N	N	Bacteroidetes	0	0	0	0	0	0	0	0	1	0	0	1	1				56.6063	9.79642	41.9116	71.3009	37.0134	76.1991
UP000018046	Prevotella sp. CAG:386	2618993	Hum	NP	N	N	N	Bacteroidetes	1	0	0	0	0	0	0	0	1	0	1	1	2				57.3485	9.85489	42.5661	72.1308	37.6387	77.0582
UP000018048	Acidaminococcus sp. CAG:917	1533621	Hum	NP	N	N	N	Firmicutes	0	0	0	0	0	0	0	0	0	0	0	0	0				48.7066	5.68708	40.176	57.2372	37.3324	60.0808
UP000018053	Acidiphilium sp. CAG:727	1734676	Hum	NP	N	N	N	Proteobacteria	0	0	0	0	0	0	0	0	0	0	0	0	0				51.8692	6.51355	42.0988	61.6395	38.8421	64.8963
UP000018057	Prevotella sp. CAG:617	2284305	Hum	NP	N	N	N	Bacteroidetes	2	0	0	0	0	0	0	0	1	0	2	1	3				56.6908	16.9615	31.2485	82.133	22.7678	90.6138
UP000018058	Bacteroides finegoldii CAG:203	3530863	Hum	NP	N	N	N	Bacteroidetes	5	0	0	0	0	0	1	3	1	0	5	1	10				43.7366	7.62964	32.2921	55.181	28.4773	58.9958
UP000018062	Prevotella sp. CAG:485	2409897	Hum	NP	N	N	N	Bacteroidetes	1	0	0	0	0	0	1	0	0	0	1	0	2				65.3487	8.92029	51.9683	78.7291	47.5081	83.1893
UP000018063	Bacteroides sp. CAG:462	3568372	Hum	NP	N	N	N	Bacteroidetes	2	0	0	0	0	0	2	0	1	0	2	1	5				68.1373	14.1769	46.8719	89.4026	39.7835	96.491
UP000018064	Porphyromonas sp. CAG:1061	2029090	Hum	NP	N	N	N	Bacteroidetes	1	0	0	0	0	0	1	0	0	1	1	0	3				51.6833	8.28193	39.2604	64.1061	35.1194	68.2471
UP000018068	Bacteroides sp. CAG:714	3111642	Hum	NP	N	N	N	Bacteroidetes	5	0	0	0	0	0	1	1	2	0	5	2	9				54.8757	9.47317	40.666	69.0855	35.9294	73.8221
UP000018078	Prevotella sp. CAG:873	2478199	Hum	NP	N	N	N	Bacteroidetes	1	0	0	0	0	0	0	0	1	0	1	1	2				59.9766	8.84818	46.7044	73.2489	42.2803	77.673
UP000018089	Sutterella wadsworthensis CAG:135	2777117	Hum	NP	N	N	N	Proteobacteria	3	0	0	0	0	0	0	1	0	0	3	0	4				61.7437	8.30699	49.2832	74.2041	45.1297	78.3576
UP000018094	Alistipes sp. CAG:831	2571052	Hum	NP	N	N	N	Bacteroidetes	2	0	0	0	0	0	3	1	2	0	2	2	8				67.8041	10.7116	51.7367	83.8715	46.3809	89.2273
UP000018098	Bacteroides sp. CAG:443	3395230	Hum	NP	N	N	N	Bacteroidetes	3	0	0	0	0	0	0	1	2	0	3	2	6				46.1661	9.2406	32.3052	60.027	27.6849	64.6473
UP000018100	Odoribacter sp. CAG:788	3883274	Hum	NP	N	N	N	Bacteroidetes	4	0	0	0	0	0	2	2	3	0	4	3	11				45.7311	6.16496	36.4837	54.9786	33.4012	58.061
UP000018105	Sutterella sp. CAG:397	1977673	Hum	NP	N	N	N	Proteobacteria	2	0	0	0	0	0	0	0	0	0	2	0	2				68.4035	5.92714	59.5128	77.2942	56.5492	80.2578
UP000018107	Sutterella sp. CAG:351	2388050	Hum	NP	N	N	N	Proteobacteria	2	1	0	0	0	0	0	1	0	0	3	0	4				70.032	7.96162	58.0896	81.9745	54.1088	85.9553
UP000018110	Azospirillum sp. CAG:260	1810591	Hum	NP	N	N	N	Proteobacteria	3	0	0	0	0	0	0	0	0	0	3	0	3				53.787	7.69594	42.2431	65.3309	38.3951	69.1789
UP000018111	Prevotella sp. CAG:1320	2369217	Hum	NP	N	N	N	Bacteroidetes	1	0	0	0	0	0	0	0	0	0	1	0	1				65.0717	10.4428	49.4076	80.7359	44.1862	85.9573
UP000018115	Bacteroides sp. CAG:98	3320774	Hum	NP	N	N	N	Bacteroidetes	5	0	0	0	0	0	3	3	0	0	5	0	11				43.7111	7.27367	32.8005	54.6216	29.1637	58.2584
UP000018116	Prevotella sp. CAG:474	2703261	Hum	NP	N	N	N	Bacteroidetes	1	0	0	0	0	0	0	0	1	0	1	1	2				67.4229	12.7949	48.2306	86.6153	41.8332	93.0127
UP000018121	Bacteroides sp. CAG:633	3641748	Hum	NP	N	N	N	Bacteroidetes	7	0	0	0	0	0	2	2	2	0	7	2	13				55.3917	13.0788	35.7735	75.0098	29.2341	81.5492
UP000018141	Bacteroides pectinophilus CAG:437	2534735	Hum	NP	N	N	N	Bacteroidetes	0	0	0	0	0	0	0	0	0	0	0	0	0				40.125	4.85611	32.8408	47.4092	30.4128	49.8372
UP000018147	Prevotella sp. CAG:891	2624448	Hum	NP	N	N	N	Bacteroidetes	2	0	0	0	0	0	0	0	1	0	2	1	3				54.7822	11.628	37.3402	72.2243	31.5261	78.0383
UP000018150	Tannerella sp. CAG:51	3318847	Hum	NP	N	N	N	Bacteroidetes	5	0	0	0	0	0	0	0	1	0	5	1	6				35.5771	5.14758	27.8557	43.2985	25.282	45.8723
UP000018157	Bacteroides intestinalis CAG:564	3820088	Hum	NP	N	N	N	Bacteroidetes	3	0	0	0	0	0	3	1	2	0	3	2	9				43.4739	7.96366	31.5284	55.4194	27.5465	59.4012
UP000018183	Prevotella sp. CAG:1031	2540361	Hum	NP	N	N	N	Bacteroidetes	1	0	0	0	0	0	1	0	0	0	1	0	2				64.542	11.5433	47.2271	81.8569	41.4555	87.6285
UP000018184	Prevotella sp. CAG:5226	2870611	Hum	NP	N	N	N	Bacteroidetes	1	0	0	0	0	0	0	0	1	0	1	1	2				58.5181	11.9242	40.6318	76.4045	34.6697	82.3666
UP000018187	Bacteroides sp. CAG:545	2702747	Hum	NP	N	N	N	Bacteroidetes	1	0	0	0	0	0	0	0	1	0	1	1	2				58.3342	7.50048	47.0834	69.5849	43.3332	73.3351
UP000018191	Bacteroides cellulosilyticus CAG:158	5918640	Hum	NP	N	N	N	Bacteroidetes	7	0	0	0	0	0	3	3	3	0	7	3	16				44.5922	7.59229	33.2038	55.9807	29.4077	59.7768
UP000018199	Parabacteroides sp. CAG:409	3495237	Hum	NP	N	N	N	Bacteroidetes	2	0	0	0	0	0	0	2	0	0	2	0	4				43.1352	9.21931	29.3062	56.9641	24.6965	61.5738
UP000018213	Azospirillum sp. CAG:239	1797002	Hum	NP	N	N	N	Proteobacteria	3	0	0	0	0	0	0	0	0	0	3	0	3				58.7756	7.99664	46.7807	70.7706	42.7823	74.7689
UP000018226	Bacteroides clarus CAG:160	3654610	Hum	NP	N	N	N	Bacteroidetes	4	0	0	0	0	0	1	2	1	0	4	1	8				51.1823	11.1034	34.5272	67.8374	28.9755	73.3891
UP000018228	Bacteroides sp. CAG:144	2467524	Hum	NP	N	N	N	Bacteroidetes	3	0	0	0	0	0	1	0	1	0	3	1	5				50.0358	6.78008	39.8657	60.206	36.4757	63.596
UP000018241	Succinatimonas sp. CAG:777	2254171	Hum	NP	N	N	N	Proteobacteria	1	0	0	0	0	0	0	0	0	0	1	0	1				30.333	4.64238	23.3695	37.2966	21.0483	39.6178
UP000018256	Corallococcus sp. CAG:1435	1564352	Hum	NP	N	N	N	Proteobacteria	0	0	0	0	0	0	0	0	0	0	0	0	0				55.1019	7.26728	44.201	66.0028	40.5674	69.6365
UP000018258	Halomonas sp. A3H3	5643878	SeaW	NP	M,O	N	Y	Proteobacteria	4	0	0	0	1	0	2	2	1	0	4	1	10				60.9871	8.43713	48.3314	73.6428	44.1128	77.8613
UP000018259	Acetobacter sp. CAG:977	1926190	Hum	NP	N	N	N	Proteobacteria	1	0	0	0	0	0	0	0	0	0	1	0	1				52.939	6.2681	43.5368	62.3411	40.4028	65.4752
UP000018274	Brachyspira sp. CAG:484	2196785	Hum	NP	N	N	N	Spirochaetes	2	0	0	0	0	0	0	0	0	0	2	0	2				28.9773	4.00511	22.9697	34.985	20.9671	36.9875
UP000018275	Prevotella sp. CAG:487	2990058	Hum	NP	N	N	N	Bacteroidetes	2	0	0	0	0	0	2	1	1	0	2	1	6				60.351	12.856	41.067	79.635	34.639	86.063
UP000018282	Bacteroides uniformis CAG:3	4270326	Hum	NP	N	N	N	Bacteroidetes	6	0	0	0	0	0	3	0	0	0	6	0	9				53.6028	10.4924	37.8643	69.3414	32.6181	74.5875
UP000018289	Sutterella sp. CAG:521	1829798	Hum	NP	N	N	N	Proteobacteria	2	0	0	0	0	0	0	0	0	0	2	0	2				48.5293	6.96678	38.0791	58.9795	34.5958	62.4629
UP000018293	Bacteroides sp. CAG:709	2726820	Hum	NP	N	N	N	Bacteroidetes	1	0	0	0	0	0	1	0	1	0	1	1	3				58.6377	8.02115	46.606	70.6694	42.5954	74.68
UP000018295	Prevotella sp. CAG:604	2544236	Hum	NP	N	N	N	Bacteroidetes	0	0	0	0	0	0	0	1	1	0	0	1	2				48.2267	9.17716	34.461	61.9925	29.8724	66.581
UP000018309	Proteobacteria bacterium CAG:495	1709120	Hum	NP	N	N	N	Proteobacteria	3	0	0	0	0	0	0	0	0	0	3	0	3				52.5874	6.17743	43.3213	61.8536	40.2326	64.9423
UP000018314	Prevotella sp. CAG:1058	2720906	Hum	NP	N	N	N	Bacteroidetes	1	0	0	0	0	0	0	0	1	0	1	1	2				58.2506	14.9454	35.8324	80.6688	28.3597	88.1415
UP000018329	Alistipes sp. CAG:268	2678396	Hum	NP	N	N	N	Bacteroidetes	5	0	0	0	0	0	0	3	0	0	5	0	8				82.3894	10.1506	67.1635	97.6154	62.0882	102.691
UP000018341	Acinetobacter sp. CAG:196	2134390	Hum	NP	N	N	N	Proteobacteria	2	0	0	0	0	1	0	0	0	0	2	0	3				27.6586	4.2688	21.2554	34.0618	19.121	36.1962
UP000018343	Prevotella sp. CAG:592	2726024	Hum	NP	N	N	N	Bacteroidetes	1	0	0	0	0	0	0	1	1	0	1	1	3				61.3534	10.2603	45.9629	76.7438	40.8328	81.8739
UP000018346	Alistipes sp. CAG:157	2176150	Hum	NP	N	N	N	Bacteroidetes	1	0	0	0	0	0	0	1	1	0	1	1	3				71.5678	8.33312	59.0681	84.0675	54.9015	88.234
UP000018347	Veillonella sp. CAG:933	2885751	Hum	NP	N	N	N	Firmicutes	1	0	0	0	0	0	0	1	0	0	1	0	2				41.2896	9.60402	26.8835	55.6956	22.0815	60.4976
UP000018353	Prevotella sp. CAG:755	2282109	Hum	NP	N	N	N	Bacteroidetes	2	0	0	0	0	0	0	0	1	0	2	1	3				69.9763	10.0336	54.9258	85.0267	49.909	90.0436
UP000018357	Prevotella sp. CAG:924	2791728	Hum	NP	N	N	N	Bacteroidetes	1	0	0	0	0	0	0	0	1	0	1	1	2				61.6918	11.7418	44.0791	79.3044	38.2082	85.1753
UP000018359	Prevotella sp. CAG:520	2761587	Hum	NP	N	N	N	Bacteroidetes	1	0	0	0	0	0	0	0	1	0	1	1	2				66.678	12.0631	48.5834	84.7726	42.5519	90.8041
UP000018361	Prevotella copri CAG:164	2836664	Hum	NP	N	N	N	Bacteroidetes	1	0	0	0	0	0	0	1	1	0	1	1	3				54.3433	8.94679	40.9232	67.7635	36.4498	72.2369
UP000018365	Dialister sp. CAG:357	1971402	Hum	NP	N	N	N	Firmicutes	2	0	0	0	1	0	0	1	0	0	2	0	4				57.2171	11.0205	40.6863	73.7479	35.176	79.2582
UP000018372	Bacteroides plebeius CAG:211	3276499	Hum	NP	N	N	N	Bacteroidetes	4	0	0	0	0	0	0	2	1	0	4	1	7				49.9251	9.36794	35.8732	63.977	31.1892	68.6609
UP000018375	Prevotella sp. CAG:279	2424020	Hum	NP	N	N	N	Bacteroidetes	1	0	0	0	0	0	1	0	1	0	1	1	3				61.4022	10.0913	46.2653	76.5392	41.2196	81.5848
UP000018383	Dialister sp. CAG:588	1245617	Hum	NP	N	N	N	Firmicutes	1	0	0	0	0	0	0	1	0	0	1	0	2				23.9213	5.1718	16.1636	31.679	13.5777	34.2649
UP000018390	Bacteroides sp. CAG:770	1245617	Hum	NP	N	N	N	Bacteroidetes	1	0	0	0	0	0	1	0	1	0	1	1	3				55.6355	6.23422	46.2842	64.9869	43.1671	68.104
UP000018392	Bacteroides sp. CAG:530	3366418	Hum	NP	N	N	N	Bacteroidetes	2	0	0	0	0	0	0	1	1	0	2	1	4				45.7779	7.82306	34.0434	57.5125	30.1318	61.4241
UP000018396	Tannerella sp. CAG:118	3797493	Hum	NP	N	N	N	Bacteroidetes	4	0	0	0	0	0	1	0	2	0	4	2	7				33.3432	9.58572	18.9646	47.7218	14.1718	52.5146
UP000018397	Fusobacterium sp. CAG:439	2185897	Hum	NP	N	N	N	Fusobacteria	2	0	0	0	0	0	0	0	0	0	2	0	2				27.6394	4.02329	21.6045	33.6743	19.5928	35.686
UP000018406	Bacteroides sp. CAG:189	5024697	Hum	NP	N	N	N	Bacteroidetes	4	0	0	0	0	0	1	3	2	0	4	2	10				43.0381	8.14397	30.8221	55.254	26.7501	59.326
UP000018407	Parabacteroides merdae CAG:48	3616177	Hum	NP	N	N	N	Bacteroidetes	4	0	0	0	0	0	4	1	0	0	4	0	9				52.5585	9.04442	38.9919	66.1251	34.4697	70.6473
UP000018418	Acinetobacter brisouii CIP 110357	3148512	Soil	NP	N	N	N	Proteobacteria	1	2	0	0	0	0	0	1	2	0	3	2	6				37.0758	6.43766	27.4193	46.7323	24.2005	49.9511
UP000018419	Acinetobacter radioresistens SK82	3283705	Hum	OHP	N	N	N	Proteobacteria	2	0	0	1	0	0	0	1	2	0	2	2	6				36.9079	5.74114	28.2962	45.5196	25.4257	48.3902
UP000018439	Bacteroides coprosuis DSM 18011	2991798	Ani	NP	N	N	N	Bacteroidetes	2	0	0	0	0	0	1	1	5	0	2	5	9				26.9111	5.46118	18.7193	35.1029	15.9887	37.8334
UP000018542	Hyphomicrobium nitrativorans NL23	3653837	FreshW	NP	O	N	N	Proteobacteria	4	0	0	0	1	1	0	3	2	0	4	2	11				79.5523	5.38046	71.4816	87.623	68.7914	90.3132
UP000018548	Pandoraea sp. RB-44	5385946	Soil	OHP	N	N	N	Proteobacteria	3	2	0	0	0	2	0	1	0	0	5	0	8				82.4735	4.84125	75.2116	89.7354	72.791	92.156
UP000018680	Salinispira pacifica	3782798	MarS	NP	N	N	N	Spirochaetes	0	0	0	0	0	0	1	1	0	0	0	0	2				58.4292	6.52635	48.6397	68.2187	45.3765	71.4819
UP000018700	Candidatus Endolissoclinum faulkneri L5	1518636	Sym	NP	N	N	N	Proteobacteria	1	0	0	0	0	0	0	1	0	0	1	0	2	symbionte of invertebrate			31.4138	3.14737	26.6927	36.1348	25.119	37.7085
UP000018769	Candidatus Babela massiliensis	1118422	Sym	NP	N	N	N	Proteobacteria	0	0	0	0	0	0	0	0	0	0	0	0	0	symbionte of amoebae			16.5641	2.57809	12.6969	20.4312	11.4079	21.7202
UP000018780	Leisingera methylohalidivorans DSM 14336	4650996	MarS	NP	N	N	Y	Proteobacteria	1	0	0	0	0	0	0	3	0	0	1	0	4				76.8883	6.44766	67.2168	86.5598	63.993	89.7837
UP000018838	Legionella oakridgensis ATCC 33761 = DSM 21215	2773209	FreshW	SHP	N	N	Y	Proteobacteria	4	0	0	0	0	0	0	0	2	2	4	2	8				36.0865	4.41085	29.4702	42.7027	27.2648	44.9082
UP000018851	Sphingomonas sanxanigenens DSM 19645 = NX02	6580298	Soil	NP	O	N	Y	Proteobacteria	3	0	0	0	1	1	0	1	1	0	3	1	7				84.7097	5.41556	76.5863	92.833	73.8786	95.5408
UP000018901	Barnesiella viscericola DSM 18177	3076856	Ani	NP	N	N	N	Bacteroidetes	3	0	0	0	0	0	1	1	2	0	3	2	7				67.128	12.853	47.8484	86.4075	41.4219	92.834
UP000018922	Magnetospirillum gryphiswaldense MSR-1 v2	4365796	FreshS	NP	N	N	N	Proteobacteria	2	1	0	0	0	0	0	1	1	0	3	1	5				80.4006	6.01511	71.378	89.4233	68.3704	92.4309
UP000019023	Desulfurella acetivorans A63	1819992	HotW,FreshW	NP	N	N	Y	Proteobacteria	1	0	0	0	0	0	0	1	1	0	1	1	3				22.4828	3.6994	16.9337	28.0319	15.084	29.8816
UP000019028	Sodalis praecaptivus	5159425	Hum	SHP	N	N	Y	Proteobacteria	3	2	0	0	0	0	0	0	1	0	5	1	6				68.3538	8.28206	55.9307	80.7769	51.7897	84.9179
UP000019030	Serratia multitudinisentens RB-25	5488183	Soil	NP	N	N	N	Proteobacteria	2	2	0	0	0	0	0	1	1	0	4	1	6				56.7473	7.88487	44.92	68.5746	40.9775	72.517
UP000019095	Advenella mimigardefordensis DPN7	4764126	Plant	NP	O	N	Y	Proteobacteria	4	2	0	0	1	0	0	0	0	0	6	0	7				61.0246	6.26003	51.6346	70.4147	48.5046	73.5447
UP000019151	Gemmatimonadetes bacterium KBS708	7479215	Soil	NP	N	N	Y	Gemmatimonadetes	2	1	0	3	0	1	0	2	2	0	3	2	11				94.4828	2.93713	90.0771	98.8885	88.6086	100.357
UP000019205	Congregibacter litoralis KT71	4351117	SeaW	NP	N	N	N	Proteobacteria	6	0	0	0	0	0	0	8	5	0	6	5	19				66.7236	6.32077	57.2425	76.2048	54.0821	79.3652
UP000019231	Komagataeibacter xylinus E25	3905082	Soil	NP	N	N	Y	Proteobacteria	1	4	0	0	0	3	0	1	2	0	5	2	11				75.7515	8.47573	63.038	88.4651	58.8001	92.703
UP000019233	Bdellovibrio bacteriovorus W	3006992	Soil	NP	N	N	N	Proteobacteria	0	0	0	0	0	0	0	0	2	4	0	2	6				40.4235	4.29577	33.9799	46.8672	31.832	49.0151
UP000019325	Nodularia spumigena CCY9414	5462271	SeaW	NP	N	N	N	Cyanobacteria	1	0	0	0	0	0	1	1	2	0	1	2	5				34.8734	6.03498	25.821	43.9259	22.8035	46.9434
UP000019423	Hymenobacter swuensis DY53	5252070	Soil	NP	M	N	N	Bacteroidetes	5	0	0	0	0	0	0	1	4	0	5	4	10				75.7081	8.06221	63.6148	87.8014	59.5837	91.8325
UP000019435	Kosakonia sacchari SP1	4902027	Plant	NP	N	N	N	Proteobacteria	5	2	0	0	0	0	0	1	1	0	7	1	9				62.5785	7.28566	51.65	73.507	48.0071	77.1498
UP000019442	Halorhodospira halochloris str. A	3460134	MarS	NP	N	N	N	Proteobacteria	1	0	0	0	0	0	2	4	0	1	1	0	8				78.6981	6.06977	69.5935	87.8028	66.5586	90.8377
UP000019443	Rhizobium sp. LPU83	7038809	Plant	NP	N	Y	Y	Proteobacteria	8	1	0	1	1	0	0	3	0	0	9	0	14				72.9228	6.08962	63.7884	82.0572	60.7436	85.102
UP000019522	Pseudomonas stutzeri (Pseudomonas perfectomarina)	4731359	Soil	OHP	O	N	N	Proteobacteria	3	3	0	0	0	0	0	1	0	0	6	0	7				74.4813	6.27905	65.0628	83.8999	61.9232	87.0394
UP000019587	Yersinia enterocolitica LC20	4850874	Ani	NP	N	N	Y	Proteobacteria	2	2	0	0	0	0	0	1	1	0	4	1	6				50.1367	7.77601	38.4727	61.8007	34.5847	65.6887
UP000019593	Roseibacterium elongatum DSM 19469	3555109	Soil	NP	N	N	N	Proteobacteria	0	0	0	0	0	0	0	3	0	0	0	0	3				82.8369	4.31633	76.3624	89.3114	74.2042	91.4695
UP000019656	Gilliamella apicola	3139412	Sym	NP	N	N	N	Proteobacteria	1	0	0	0	0	0	0	0	0	0	1	0	1	symbiont of insect			23.2543	4.12484	17.067	29.4416	15.0046	31.504
UP000019668	Snodgrassella alvi wkB2	2527978	Sym	NP	N	N	N	Proteobacteria	1	0	0	0	0	0	0	0	0	0	1	0	1	symbiont of insect			37.6356	6.94872	27.2125	48.0587	23.7382	51.5331
UP000019768	Bordetella holmesii ATCC 51541	3699674	Hum	OHP	N	N	N	Proteobacteria	2	3	0	0	0	0	0	0	0	0	5	0	5				76.9302	4.40549	70.322	83.5385	68.1193	85.7412
UP000019805	Castellaniella defragrans 65Phen	3952818	FreshW	NP	O	N	N	Proteobacteria	2	3	0	0	0	0	0	2	0	0	5	0	7				91.0614	5.63572	82.6078	99.515	79.79	102.333
UP000023755	Neorickettsia helminthoeca str. Oregon	884232	Ani	SHP,AP	N	N	N	Proteobacteria	0	0	0	0	0	0	0	1	0	0	0	0	1				40.3666	3.82099	34.6351	46.098	32.7246	48.0085
UP000023772	Draconibacterium orientale	5132075	MarS	NP	N	N	N	Bacteroidetes	1	0	0	0	0	0	2	4	3	0	1	3	10				42.2804	6.05113	33.2037	51.3571	30.1782	54.3827
UP000024387	Dyella jiangningensis	5396991	Soil	NP	N	N	N	Proteobacteria	3	5	0	0	0	3	0	3	3	0	8	3	17				81.4174	5.95625	72.483	90.3518	69.5049	93.3299
UP000025222	Stenotrophomonas rhizophila	4648976	Plant	NP	N	N	N	Proteobacteria	5	4	0	0	1	0	2	2	1	0	9	1	15				86.99	5.50315	78.7353	95.2447	75.9837	97.9963
UP000025241	Pseudomonas knackmussii (strain DSM 6978 / LMG 23759 / B13)	6162905	FreshW	NP	O	N	N	Proteobacteria	5	1	0	0	0	1	0	1	1	0	6	1	9				86.6706	7.04168	76.108	97.2331	72.5872	100.754
UP000026398	Bordetella hinzii 5132	4924621	Ani	OHP,AP	N	N	N	Proteobacteria	6	1	0	0	0	0	0	1	0	0	7	0	8				86.2308	6.07928	77.1118	95.3497	74.0722	98.3893
UP000026913	Pseudomonas mandelii JR-1	7188564	FreshW	NP	N	N	Y	Proteobacteria	5	3	0	0	0	0	0	3	5	0	8	5	16				74.2844	7.42843	63.1418	85.4271	59.4276	89.1413
UP000027148	endosymbiont of Llaveia axin axin	309299	Sym	NP	N	N	N	Bacteroidetes	0	0	0	0	0	0	0	0	0	0	0	0	0	symbiont of insect			21.5237	3.06127	16.9318	26.1156	15.4012	27.6462
UP000027249	Halomonas campaniensis	4074048	SeaW	NP	N	N	N	Proteobacteria	2	0	0	0	0	0	1	5	0	0	2	0	8				54.6071	6.47637	44.8925	64.3216	41.6543	67.5598
UP000027395	Planktothrix agardhii NIVA-CYA 126/8	5045869	FreshW	NP	N	N	N	Cyanobacteria	2	0	0	0	1	0	0	0	0	0	2	0	3				32.2938	7.18974	21.5092	43.0784	17.9144	46.6733
UP000027425	Desulfonatronum thiodismutans	3923654	SeaW	NP	N	N	N	Proteobacteria	1	0	0	0	0	0	1	1	0	0	1	0	3				75.6037	8.98453	62.1269	89.0805	57.6346	93.5727
UP000027583	Asaia platycodi SF2.1	3420650	Ani	NP	N	N	N	Proteobacteria	1	3	0	0	0	1	0	0	4	0	4	4	9				68.8153	4.67036	61.8097	75.8208	59.4746	78.156
UP000027604	Janthinobacterium agaricidamnosum NBRC 102515 = DSM 9628	5949001	Plant	NP	N	N	N	Proteobacteria	6	3	0	2	1	0	0	1	4	0	9	4	17				78.9417	7.42155	67.8094	90.0741	64.0986	93.7848
UP000027616	Mucinivorans hirudinis	3149227	Ani	NP	N	N	N	Bacteroidetes	1	0	0	0	0	0	2	2	3	0	1	3	8				49.9566	7.94987	38.0318	61.8814	34.0568	65.8563
UP000027982	Fimbriimonas ginsengisoli Gsoil 348	5231762	Soil	NP	N	N	N	Armatimonadetes	0	0	0	0	0	0	0	0	2	2	0	2	4				75.8584	4.9297	68.4639	83.253	65.999	85.7178
UP000027983	Pelosinus sp. UFO1	5115410	FreshS	NP	N	N	N	Firmicutes	4	0	0	0	2	0	0	2	1	1	4	1	10				31.2873	5.33396	23.2863	39.2882	20.6194	41.9552
UP000028181	Rhizobium galegae	6455027	Plant	NP	N	Y	Y	Proteobacteria	3	3	0	1	2	0	0	1	0	0	6	0	10				77.5614	5.97195	68.6035	86.5193	65.6175	89.5053
UP000028183	endosymbiont of Acanthamoeba sp. UWC8	1615277	Sym	NP	N	N	N	Proteobacteria	2	0	0	0	0	0	0	0	0	0	2	0	2	Symbiont of Amoeba			29.5337	4.34474	23.0166	36.0509	20.8443	38.2232
UP000028481	Thermodesulfobacterium commune DSM 2178	1764045	HotW,FreshW	NP	N	N	N	Thermodesulfobacteria	1	0	0	0	0	0	0	0	0	0	1	0	1				31.6233	5.14763	23.9019	39.3448	21.3281	41.9186
UP000028680	Planktomarina temperata RCA23	3288122	SeaW	NP	N	N	N	Proteobacteria	0	0	0	0	0	0	0	1	0	0	0	0	1				58.9271	7.32278	47.9429	69.9112	44.2815	73.5726
UP000028921	Sulfitobacter sp. CB2047	3767790	SeaW	NP	O	N	N	Proteobacteria	3	0	0	0	0	0	0	4	1	0	3	1	8				73.3181	5.94965	64.3936	82.2426	61.4188	85.2174
UP000028926	Candidatus Paracaedibacter acanthamoebae	2485110	Sym	NP	N	N	Y	Proteobacteria	1	1	0	0	0	0	0	0	1	0	2	1	3	Symbiont of Amoeba			37.0429	5.35821	29.0056	45.0802	26.3265	47.7593
UP000028931	Pseudomonas alkylphenolia	5764622	Soil	NP	O	N	N	Proteobacteria	5	3	0	0	0	0	0	1	3	0	8	3	12				75.8739	7.28385	64.9482	86.7997	61.3062	90.4416
UP000028933	Elizabethkingia anophelis NUHP1	4369828	Hum	OHP	N	N	N	Bacteroidetes	7	0	0	0	0	0	0	0	5	1	7	5	13				30.6884	5.24467	22.8213	38.5554	20.199	41.1777
UP000028936	Rickettsiales bacterium Ac37b	1917564	Ani	SHP	N	N	Y	Proteobacteria	0	0	0	0	0	0	0	0	0	0	0	0	0				19.452	2.82406	15.2159	23.6881	13.8039	25.1001
UP000028945	Basilea psittacipulmonis DSM 24701	1959069	Ani	AP	N	N	N	Proteobacteria	1	0	0	0	0	0	0	0	0	0	1	0	1				34.5689	4.52905	27.7753	41.3625	25.5108	43.627
UP000028946	Candidatus Caedibacter acanthamoebae	2175773	Sym	NP	N	N	Y	Proteobacteria	1	0	0	0	0	0	0	0	0	0	1	0	1	Symbiont of Amoeba			29.5909	4.97138	22.1339	37.048	19.6482	39.5337
UP000028992	Sphingobacterium sp. ML3W	5329010	Ani	AP	N	N	N	Bacteroidetes	10	0	0	0	0	2	0	0	4	1	10	4	17				32.4941	5.61148	24.0768	40.9113	21.2711	43.717
UP000029493	Pseudomonas cremoricolorata	4780403	Plant	PP	N	N	N	Proteobacteria	2	1	0	0	0	0	0	2	1	0	3	1	6				81.1101	5.9341	72.2089	90.0112	69.2419	92.9783
UP000029498	Pluralibacter gergoviae (Enterobacter gergoviae)	5489680	Ani	OHP	N	N	N	Proteobacteria	4	2	0	0	0	0	0	0	1	0	6	1	7				76.4651	9.70876	61.902	91.0283	57.0476	95.8826
UP000029499	Pseudomonas rhizosphaerae	4688635	Soil	NP	N	N	Y	Proteobacteria	2	3	0	0	0	0	0	2	0	0	5	0	7				79.8446	6.54043	70.0339	89.6552	66.7637	92.9255
UP000029516	Cedecea neteri	4965436	FreshW	OHP	N	N	N	Proteobacteria	4	3	0	0	0	0	0	1	1	0	7	1	9				64.6772	8.20223	52.3738	76.9805	48.2727	81.0816
UP000029556	Prevotella buccalis DNF00853	2954213	Hum	SHP	N	N	N	Bacteroidetes	2	0	0	0	0	0	0	0	1	0	2	1	3				53.76	10.2357	38.4064	69.1136	33.2885	74.2315
UP000029660	Vibrio coralliilyticus	5732794	SeaW	AP	N	N	Y	Proteobacteria	6	0	0	0	0	0	0	10	1	0	6	1	17				46.2924	6.10218	37.1391	55.4457	34.088	58.4968
UP000029829	Thalassobacter sp. 16PALIMAR09	3531868	SeaW	NP	N	N	N	Proteobacteria	0	0	0	0	0	0	1	3	0	0	0	0	4				68.1249	6.02298	59.0904	77.1594	56.0789	80.1709
UP000029857	Helicobacter bilis	2551131	Ani	AP,SHP	N	N	N	Proteobacteria	1	0	1	0	0	0	0	0	1	0	1	1	3				30.0822	4.1893	23.7982	36.3661	21.7036	38.4608
UP000029858	Paracoccus sp. 5503	3653020	Hum	OHP	N	N	N	Proteobacteria	0	0	0	0	1	0	0	1	0	0	0	0	2				91.0925	6.47225	81.3841	100.801	78.148	104.037
UP000029986	Hafnia alvei FB1	4712721	Ani	OHP	N	N	N	Proteobacteria	3	2	0	0	0	0	0	0	1	0	5	1	6				52.4617	6.93379	42.0611	62.8624	38.5942	66.3293
UP000030103	Porphyromonas macacae	2363316	Ani	AP	N	N	N	Bacteroidetes	0	0	0	0	0	0	1	0	1	0	0	1	2				45.7551	7.74012	34.1449	57.3652	30.2748	61.2353
UP000030116	Porphyromonas sp. COT-290 OH860	2343073	Ani	AP	N	N	N	Bacteroidetes	0	0	0	0	0	0	1	0	2	0	0	2	3				56.7018	6.79516	46.5091	66.8945	43.1115	70.2921
UP000030125	Porphyromonas cangingivalis	2441844	Ani	AP	N	N	N	Bacteroidetes	0	0	0	0	0	0	0	0	1	0	0	1	1				55.947	9.22054	42.1161	69.7778	37.5059	74.388
UP000030126	Porphyromonas sp. COT-108 OH1349	2330607	Ani	AP	N	N	N	Bacteroidetes	0	0	0	0	0	0	1	0	1	0	0	1	2				48.1267	9.04153	34.5644	61.689	30.0437	66.2098
UP000030139	Porphyromonas crevioricanis	2105287	Ani	AP	N	N	N	Bacteroidetes	0	0	0	0	0	0	1	0	0	0	0	0	1				47.4681	6.5234	37.683	57.2532	34.4213	60.5149
UP000030149	Flavobacterium enshiense DK69	3375260	Soil	NP	O	N	N	Bacteroidetes	3	0	0	0	0	0	0	0	1	0	3	1	4				36.69	6.37535	27.127	46.253	23.9393	49.4407
UP000030307	Pantoea sp. PSNIH1	4410683	Hum	OHP	N	N	Y	Proteobacteria	4	2	0	0	0	0	0	0	0	0	6	0	6	Ab Resistances			65.5712	8.43977	52.9116	78.2309	48.6917	82.4508
UP000030310	Pantoea sp. PSNIH2	4967343	Hum	OHP	N	N	Y	Proteobacteria	2	2	0	0	0	0	0	0	2	0	4	2	6				69.3189	9.93251	54.4201	84.2176	49.4539	89.1839
UP000030314	Treponema sp. OMZ 838	2708067	Hum	SHP	N	N	N	Spirochaetes	0	0	0	0	0	0	0	0	0	0	0	0	0				45.6826	9.07017	32.0774	59.2879	27.5423	63.823
UP000030341	Pseudoalteromonas sp. OCN003	4815987	Ani	AP	N	N	N	Proteobacteria	4	0	0	0	0	0	4	7	4	0	4	4	19				33.5947	3.93241	27.6961	39.4933	25.7299	41.4595
UP000030451	Vibrio sinaloensis	4565090	SeaW	AP	N	N	N	Proteobacteria	3	0	0	0	0	0	0	6	1	0	3	1	10				47.4179	5.29709	39.4723	55.3636	36.8237	58.0121
UP000030634	Deinococcus swuensis	3531443	Soil	NP	M	N	N	Deinococcus-Thermus	0	0	0	0	0	0	0	0	0	0	0	0	0				87.419	4.62564	80.4806	94.3575	78.1678	96.6703
UP000030789	Hymenobacter sp. DG25B	4360029	Soil	NP	M	N	Y	Bacteroidetes	2	0	0	0	0	0	0	1	1	0	2	1	4				72.1244	7.31991	61.1446	83.1043	57.4846	86.7642
UP000030901	Frischella perrara	2692351	Sym	NP	N	N	N	Proteobacteria	1	0	0	0	0	0	0	0	0	0	1	0	1	Symbiont of insect			23.9899	4.03471	17.9379	30.042	15.9205	32.0594
UP000030907	Sphingopyxis fribergensis	5202172	Soil	NP	O	N	Y	Proteobacteria	7	0	0	0	2	0	0	1	4	0	7	4	14				78.7129	6.33171	69.2153	88.2105	66.0495	91.3763
UP000031138	Xanthomonas sacchari	5006106	Plant	PP	N	N	Y	Proteobacteria	6	4	0	0	0	0	2	2	1	0	10	1	15				90.5605	4.67527	83.5476	97.5734	81.21	99.9111
UP000031368	Rhizobium gallicum bv. gallicum R602	7311190	Soil	NP	N	Y	Y	Proteobacteria	4	1	0	0	2	0	0	4	1	0	5	1	12				72.8894	5.84151	64.1271	81.6517	61.2064	84.5724
UP000031392	Neisseria elongata subsp. glycolytica ATCC 29315	2256647	Hum	OHP	N	N	N	Proteobacteria	1	0	0	0	0	0	0	0	0	0	1	0	1				66.7119	11.6489	49.2384	84.1853	43.414	90.0098
UP000031466	Flavobacterium sp. KMS	5597129	FreshW	NP	N	N	N	Bacteroidetes	8	0	0	0	0	2	0	0	4	1	8	4	15				23.7772	4.10556	17.6188	29.9355	15.5661	31.9883
UP000031521	Celeribacter indicus	4969388	MarS	NP	O	N	Y	Proteobacteria	2	0	0	0	0	0	0	2	0	0	2	0	4				84.526	6.88616	74.1967	94.8552	70.7536	98.2983
UP000031623	Thioploca ingrica	4810005	FreshW	NP	N	N	N	Proteobacteria	1	0	0	0	1	0	0	2	1	1	1	1	6				35.0822	5.9646	26.1353	44.0291	23.153	47.0114
UP000031625	cyanobacterium endosymbiont of Epithemia turgida isolate EtSB Lake Yunoko	2794318	Sym	NP	N	N	N	Cyanobacteria	0	0	0	0	1	0	0	0	0	0	0	0	1	Symbiont of Diatom			28.145	4.80979	20.9303	35.3597	18.5254	37.7646
UP000031627	symbiont bacterium UwTKB of Urostylis westwoodii	708439	Sym	NP	N	N	N	Proteobacteria	0	0	0	0	0	0	0	0	0	0	0	0	0	Symbiont of Diatom			11.8758	1.9505	8.95004	14.8016	7.97479	15.7768
UP000031631	Thiolapillus brandeum	3153637	HotW,FreshW	NP	N	N	Y	Proteobacteria	0	0	0	0	0	0	1	4	2	1	0	2	8				66.7039	7.70829	55.1415	78.2664	51.2873	82.1205
UP000031636	Winogradskyella sp. PG-2	3811479	SeaW	NP	N	N	N	Bacteroidetes	0	0	0	0	0	0	0	3	0	0	0	0	3				21.4405	3.14662	16.7205	26.1604	15.1472	27.7337
UP000031637	Sulfuritalea hydrogenivorans sk43H	3802648	FreshW	NP	N	N	N	Proteobacteria	1	0	0	0	0	0	0	2	3	1	1	3	7				80.9189	6.94787	70.4971	91.3407	67.0232	94.8147
UP000031643	Methyloceanibacter caenitepidi	3424964	SeaW,HotW	NP	N	N	N	Proteobacteria	4	0	0	0	0	0	1	1	5	0	4	5	11				79.4387	4.70763	72.3772	86.5001	70.0234	88.8539
UP000031647	Shigella dysenteriae 1617	4480198	Hum	SHP	N	N	Y	Proteobacteria	2	0	0	0	0	0	0	0	0	0	2	0	2				56.507	6.37881	46.9387	66.0752	43.7493	69.2646
UP000031649	Burkholderiales bacterium GJ-E10	3276549	FreshS	NP	A,M	N	N	Proteobacteria	1	4	0	0	0	2	0	1	7	0	5	7	15				83.2139	5.80184	74.5112	91.9167	71.6103	94.8176
UP000031650	Chryseobacterium sp. StRB126	5503743	Plant	PP	N	N	N	Bacteroidetes	7	0	0	0	0	1	0	0	6	1	7	6	15				31.5564	4.64833	24.5839	38.5289	22.2597	40.8531
UP000031652	Pseudomonas sp. StFLB209	6332373	Plant	PP	N	N	N	Proteobacteria	4	3	0	0	0	0	0	3	2	0	7	2	12				75.9855	6.10874	66.8224	85.1486	63.768	88.203
UP000031760	Nonlabens marinus S1-08	2915920	SeaW	NP	N	N	N	Bacteroidetes	0	0	0	0	0	0	0	2	5	0	0	5	7				36.5502	5.16884	28.7969	44.3034	26.2125	46.8878
UP000031842	Myroides profundi	4064534	MarS	NP	N	N	N	Bacteroidetes	4	0	0	0	0	1	0	0	5	1	4	5	11				27.0053	5.17695	19.2398	34.7707	16.6514	37.3592
UP000031843	Cupriavidus basilensis	8421483	FreshW	NP	M,O	N	N	Proteobacteria	3	3	0	1	0	1	0	3	7	0	6	7	18				83.9384	6.3257	74.4498	93.4269	71.287	96.5898
UP000031980	Sanguibacteroides justesenii	3385516	Hum	OHP	N	N	N	Bacteroidetes	4	0	0	0	0	0	3	4	1	0	4	1	12				46.3914	6.34493	36.874	55.9088	33.7016	59.0813
UP000032025	Sphingomonas paucimobilis NBRC 13935	4327402	Hum	OHP	N	N	N	Proteobacteria	5	0	0	0	1	1	0	0	3	0	5	3	10				82.1369	5.33321	74.1371	90.1368	71.4705	92.8034
UP000032160	Candidatus Phaeomarinobacter ectocarpi	3415905	Sym	NP	N	N	N	Proteobacteria	1	0	0	0	0	0	0	3	0	1	1	0	5	symbiont of algae			68.0856	5.50009	59.8354	76.3357	57.0854	79.0857
UP000032229	Siansivirga zeaxanthinifaciens CC-SAMT-1	3303986	SeaW	NP	N	N	N	Bacteroidetes	1	0	0	0	0	0	0	2	2	0	1	2	5				25.9698	4.8101	18.7546	33.1849	16.3496	35.59
UP000032266	Gynuella sunshinyii YC6258	6475959	Plant	NP	N	N	N	Proteobacteria	1	0	0	0	0	0	0	5	0	0	1	0	6				51.1687	7.32271	40.1847	62.1528	36.5233	65.8141
UP000032300	Sphingomonas sp. WHSC-8	5228389	Soil	NP	O	N	Y	Proteobacteria	3	0	0	0	1	0	0	0	0	0	3	0	4				84.6091	4.84426	77.3427	91.8755	74.9206	94.2977
UP000032303	Photobacterium gaetbulicola Gung47	5909413	MarS	NP	N	N	N	Proteobacteria	4	0	0	0	0	0	0	10	2	0	4	2	16				56.8971	9.63441	42.4455	71.3488	37.6283	76.166
UP000032414	Tatlockia micdadei (Legionella micdadei)	3310028	Hum	OHP	N	N	N	Proteobacteria	4	2	0	0	0	1	0	0	2	0	6	2	9				35.2294	3.87121	29.4225	41.0362	27.4869	42.9718
UP000032417	Porphyromonadaceae bacterium ING2-E5B	2808926	Soil	NP	O	N	N	Bacteroidetes	1	0	0	0	0	0	1	1	2	0	1	2	5				31.6488	7.36782	20.5971	42.7005	16.9132	46.3844
UP000032420	Candidatus Evansia muelleri	357498	Sym	NP	N	N	N	Proteobacteria	0	0	0	0	0	0	0	0	0	0	0	0	0	sylbiont of insect			10.0265	3.88226	4.2031	15.8499	2.26197	17.791
UP000032430	Legionella fallonii LLAP-10	4434890	Hum	OHP	N	N	Y	Proteobacteria	4	2	0	0	0	1	0	0	5	0	6	5	12				30.8566	4.01962	24.8271	36.886	22.8173	38.8958
UP000032438	Moritella viscosa	5093989	Ani	AP	N	N	Y	Proteobacteria	2	0	0	0	0	0	0	4	1	0	2	1	7				32.9396	4.87482	25.6273	40.2518	23.1899	42.6892
UP000032448	Photobacterium iliopiscarium	4486051	Ani	OHP	N	N	N	Proteobacteria	3	0	0	0	0	0	0	3	1	0	3	1	7				31.4575	5.4762	23.2432	39.6718	20.5051	42.4099
UP000032611	Martelella endophytica	4817335	Plant	NP	N	N	N	Proteobacteria	2	0	0	0	1	0	0	2	0	0	2	0	5				79.1435	5.37285	71.0842	87.2028	68.3978	89.8892
UP000032614	Burkholderia fungorum	9058983	Plant	OHP	N	N	Y	Proteobacteria	5	5	0	1	0	4	0	1	7	0	10	7	23				76.0863	6.09645	66.9417	85.231	63.8934	88.2792
UP000018419	Burkholderia ubonensis MSMB22	7189071	Soil	OHP	N	N	N	Proteobacteria	8	2	0	0	0	1	0	2	0	0	10	0	13				88.6064	7.1794	77.8373	99.3755	74.2476	102.965
UP000032721	Xenorhabdus doucetiae	4203651	Sym	AP	N	N	Y	Proteobacteria	2	2	0	0	0	0	0	0	0	0	4	0	4	symbiont of nematode			46.0768	9.40223	31.9735	60.1802	27.2723	64.8813
UP000032726	Muricauda lutaonensis	3274259	HotW,FreshW	NP	N	N	N	Bacteroidetes	0	0	0	0	0	0	0	3	2	0	0	2	5				51.6264	6.4623	41.9329	61.3198	38.7018	64.551
UP000032733	Magnetospira sp. QH-2	4052370	SeaW	NP	N	N	Y	Proteobacteria	0	0	0	0	0	0	1	4	0	0	0	0	5				73.0378	6.17685	63.7725	82.303	60.684	85.3915
UP000032735	Xenorhabdus poinarii	3659523	Sym	AP	N	N	N	Proteobacteria	2	2	0	0	0	0	0	0	0	0	4	0	4	symbiont of nematode			43.5852	7.8774	31.7691	55.4013	27.8304	59.34
UP000032749	Oleispira antarctica RB-8	4406383	SeaW	NP	O	N	N	Proteobacteria	2	0	0	0	0	0	0	6	5	0	2	5	13				38.7472	5.09288	31.1079	46.3866	28.5615	48.933
UP000032803	Legionella hackeliae	3570857	Hum	OHP	N	N	Y	Proteobacteria	6	0	0	0	0	0	0	0	1	0	6	1	7				31.9154	3.58344	26.5403	37.2906	24.7485	39.0823
UP000032810	Candidatus Portiera aleyrodidarum	290376	Sym	NP	N	N	N	Proteobacteria	0	0	0	0	0	0	0	0	0	0	0	0	0	symbiont of insect			9.31428	3.10541	4.65617	13.9724	3.10346	15.5251
UP000032870	Acinetobacter sp. HR7	3123428	Ani	OHP	N	N	N	Proteobacteria	2	0	0	1	0	0	0	1	1	0	2	1	5				42.6421	7.62972	31.1975	54.0867	27.3827	57.9016
UP000032900	Geofilum rubicundum JCM 15548	4921400	MarS	NP	N	N	N	Bacteroidetes	0	0	0	0	0	0	6	4	1	0	0	1	11				49.8574	8.66678	36.8572	62.8576	32.5238	67.1909
UP000032941	Burkholderia cepacia JBK9	8481212	Soil	NP	N	N	N	Proteobacteria	2	0	0	0	0	1	0	0	0	0	2	0	3				81.6336	12.7282	62.5413	100.726	56.1772	107.09
UP000033046	Verrucomicrobia bacterium IMCC26134	4001000	FreshW	NP	N	N	N	Verrucomicrobia	1	0	0	0	0	0	0	1	3	0	1	3	5				75.4736	9.19463	61.6816	89.2655	57.0843	93.8628
UP000033067	Pseudoxanthomonas suwonensis	3891720	Soil	NP	N	N	N	Proteobacteria	4	2	0	0	0	0	1	1	1	0	6	1	9				92.6884	4.61999	85.7584	99.6184	83.4484	101.928
UP000033070	Ferriphaselus amnicola	2685004	FreshW	NP	M	N	N	Proteobacteria	1	0	0	0	0	0	0	3	4	1	1	4	9				66.4437	8.99279	52.9545	79.9329	48.4581	84.4292
UP000033094	Blochmannia endosymbiont of Polyrhachis (Hedomyrma) turneri	749321	Sym	NP	N	N	N	Proteobacteria	0	0	0	0	0	0	0	0	0	0	0	0	0	symbiont of insect			19.5217	2.65965	15.5322	23.5112	14.2024	24.841
UP000033103	Sneathia sp. Sn35	1330224	Hum	OHP	N	N	N	Fusobacteria	0	0	0	0	0	0	0	0	0	0	0	0	0				16.3406	3.57798	10.9736	21.7076	9.18465	23.4966
UP000033104	Blochmannia endosymbiont of Camponotus (Colobopsis) obliquus	773940	Sym	NP	N	N	N	Proteobacteria	0	0	0	0	0	0	0	0	0	0	0	0	0	symbiont of insect			16.6598	2.55296	12.8304	20.4893	11.5539	21.7657
UP000033109	Pontibacter korlensis	5462537	Soil	NP	N	N	N	Bacteroidetes	2	0	0	0	0	0	0	2	3	1	2	3	8				52.2774	8.1037	40.1218	64.4329	36.07	68.4848
UP000033121	Flavihumibacter petaseus NBRC 106054	5693518	Soil	NP	N	N	N	Bacteroidetes	5	0	0	0	0	2	2	1	4	1	5	4	15				55.9466	6.10469	46.7895	65.1036	43.7372	68.156
UP000033187	Candidatus Filomicrobium marinum	3969942	SeaW	NP	O	N	N	Proteobacteria	5	0	0	0	1	0	1	2	4	0	5	4	13				64.4869	5.12451	56.8001	72.1736	54.2378	74.7359
UP000033200	Sphingomonas taxi	4061902	Plant	NP	O	N	Y	Proteobacteria	4	0	0	0	1	1	0	1	2	0	4	2	9				87.5337	4.7882	80.3514	94.716	77.9573	97.1101
UP000033201	Sphingomonas sp. Ant20	4487680	Soil	NP	O	N	N	Proteobacteria	1	0	0	0	0	0	0	0	0	0	1	0	1				82.5736	7.52098	71.2921	93.8551	67.5316	97.6155
UP000033202	Sphingomonas changbaiensis NBRC 104936	3217375	Soil	NP	N	N	N	Proteobacteria	1	0	0	0	1	1	0	0	1	0	1	1	4				84.0757	5.17712	76.31	91.8414	73.7215	94.4299
									2028	564	19	52	170	201	371	1249	1351		2592	1351	6205
									0.326833	0.0908944	0.00306205	0.00838034	0.0273973	0.0323932	0.0597905	0.201289	#DIV/0!		0.417728	0.217728
