# Supplementary material for: HME, NFE, and HAE-1 efflux pumps in Gram-negative bacteria: a comprehensive phylogenetic and ecological approach
Source: ISME Commun. 2024 Jan 10;4(1):ycad018. doi: 10.1093/ismeco/ycad018 (PMC10872679; doi:10.1093/ismeco/ycad018)
Supplement: Table_S2_List_of_RND_permease_genomic_database_ycad018 [file table_s2_list_of_rnd_permease_genomic_database_ycad018.xlsx]

## Sheet: 6205 permease genes
Gene	RND Clade	Genome	genetic support	%GC3	High, Low or No Significant difference with avarage GC3 genome
A0A023NND4	A	UP000024387	Chromosome	89.17	NS		HS	High Significant difference if GC3 > or = to 2 Standard Deviations (SD), compared to genome
A0A023NR97	H	UP000024387	Chromosome	75.88	NS		LS	Low Significant difference if GC3 > to 1,5 SD and < to 2 SD
A0A023NRG7	H	UP000024387	Chromosome	86.00	NS		NS	No Significant difference if GC3 < to 1,5 SD
A0A023NRZ7	A	UP000024387	Chromosome	86.53	NS
A0A023NSF0	I	UP000024387	Chromosome	76.96	NS
A0A023NT89	F	UP000024387	Chromosome	84.39	NS
A0A023NU16	F	UP000024387	Chromosome	89.07	NS
A0A023NU32	H	UP000024387	Chromosome	77.09	NS
A0A023NUS1	I	UP000024387	Chromosome	84.83	NS
A0A023NUV8	B	UP000024387	Chromosome	93.23	LS
A0A023NVL9	B	UP000024387	Chromosome	89.64	NS
A0A023NVN9	I	UP000024387	Chromosome	84.07	NS
A0A023NWC4	F	UP000024387	Chromosome	88.58	NS
A0A023NX09	B	UP000024387	Chromosome	87.74	NS
A0A023NY16	B	UP000024387	Chromosome	88.61	NS
A0A023NY84	B	UP000024387	Chromosome	89.45	NS
A0A023NYE8	A	UP000024387	Chromosome	87.54	NS
A0A023XYH9	I	UP000025222	Chromosome	91.00	NS
A0A023XYU1	B	UP000025222	Chromosome	91.98	NS
A0A023XYV9	B	UP000025222	Chromosome	94.24	NS
A0A023XZ73	B	UP000025222	Chromosome	93.47	NS
A0A023XZK2	B	UP000025222	Chromosome	93.34	NS
A0A023XZN1	H	UP000025222	Chromosome	92.34	NS
A0A023XZT2	A	UP000025222	Chromosome	90.69	NS
A0A023Y025	A	UP000025222	Chromosome	90.78	NS
A0A023Y1R1	A	UP000025222	Chromosome	90.64	NS
A0A023Y1Z8	H	UP000025222	Chromosome	83.07	NS
A0A023Y3R5	G	UP000025222	Chromosome	91.26	NS
A0A023Y409	G	UP000025222	Chromosome	89.31	NS
A0A023Y498	A	UP000025222	Chromosome	88.15	NS
A0A023Y4Z9	A	UP000025222	Chromosome	89.69	NS
A0A023Y810	E	UP000025222	Chromosome	91.81	NS
A0A024E392	A	UP000026913	Chromosome	77.57	NS
A0A024E4B1	A	UP000026913	Chromosome	80.64	NS
A0A024E4N8	A	UP000026913	Chromosome	76.64	NS
A0A024E4Z1	B	UP000026913	Chromosome	84.06	NS
A0A024E534	B	UP000026913	Chromosome	84.44	NS
A0A024E6W5	I	UP000026913	Chromosome	81.84	NS
A0A024E828	I	UP000026913	Chromosome	71.98	NS
A0A024EA47	A	UP000026913	Chromosome	78.19	NS
A0A024EAM9	H	UP000026913	Chromosome	78.57	NS
A0A024EDC8	H	UP000026913	Chromosome	82.42	NS
A0A024EGC2	B	UP000026913	Chromosome	80.85	NS
A0A024EGF0	A	UP000026913	Chromosome	81.52	NS
A0A024EIP1	H	UP000026913	Chromosome	72.79	NS
A0A024FDI8	H	UP000031636	Chromosome	20.10	NS
A0A024FE62	H	UP000031636	Chromosome	20.63	NS
A0A024FHD5	H	UP000031636	Chromosome	21.26	NS
A0A024H9Z5	I	UP000025241	Chromosome	90.23	NS
A0A024HB00	A	UP000025241	Chromosome	94.01	NS
A0A024HBF6	A	UP000025241	Chromosome	91.32	NS
A0A024HBV9	H	UP000025241	Chromosome	93.19	NS
A0A024HGM2	A	UP000025241	Chromosome	85.76	NS
A0A024HH66	F	UP000025241	Chromosome	92.22	NS
A0A024HHY6	A	UP000025241	Chromosome	93.05	NS
A0A024HIK8	B	UP000025241	Chromosome	94.02	NS
A0A024HP27	A	UP000025241	Chromosome	91.88	NS
A0A059XTC9	A	UP000019435	Chromosome	62.04	NS
A0A059XTG0	A	UP000019435	Chromosome	66.60	NS
A0A059XTP4	I	UP000019435	Chromosome	61.73	NS
A0A060AZA5	G	UP000027249	Chromosome	60.36	NS
A0A060B416	H	UP000027249	Chromosome	60.35	NS
A0A060B5Q1	H	UP000027249	Chromosome	62.49	NS
A0A060B8Q3	H	UP000027249	Chromosome	56.63	NS
A0A060B9A4	A	UP000027249	Chromosome	50.24	NS
A0A060B9Q2	H	UP000027249	Chromosome	58.86	NS
A0A060BCT3	H	UP000027249	Chromosome	58.05	NS
A0A060BE56	A	UP000027249	Chromosome	55.74	NS
A0A060R5T2	I	UP000027616	Chromosome	52.58	NS
A0A060R5X2	H	UP000027616	Chromosome	52.41	NS
A0A060R5Z0	I	UP000027616	Chromosome	55.46	NS
A0A060R5Z1	G	UP000027616	Chromosome	64.76	LS
A0A060RAM0	G	UP000027616	Chromosome	68.14	HS
A0A060RB78	A	UP000027616	Chromosome	57.72	NS
A0A060RBR5	H	UP000027616	Chromosome	60.87	NS
A0A060REE3	I	UP000027616	Chromosome	57.22	NS
A0A068JJE0	G	UP000027425	Chromosome	79.46	NS
A0A068JMM5	A	UP000027425	Chromosome	87.31	NS
A0A068JMY6	H	UP000027425	Chromosome	86.61	NS
A0A068NJV8	UC	UP000027982	Chromosome	77.68	NS
A0A068NLB8	I	UP000027982	Chromosome	79.71	NS
A0A068NUZ5	UC	UP000027982	Chromosome	82.98	NS
A0A068NX72	I	UP000027982	Chromosome	83.51	LS
A0A068QRX9	A	UP000032721	Chromosome	49.62	NS
A0A068QTP4	B	UP000032721	Chromosome	58.67	NS
A0A068QW99	B	UP000032721	Chromosome	52.17	NS
A0A068QY99	A	UP000032735	Chromosome	52.15	NS
A0A068QZB0	A	UP000032735	Chromosome	42.06	NS
A0A068QZL5	A	UP000032721	Chromosome	53.36	NS
A0A068R213	B	UP000032735	Chromosome	49.57	NS
A0A068R4Q1	B	UP000032735	Chromosome	54.43	NS
A0A068SMU3	B	UP000028181	Chromosome	86.56	LS
A0A068SR44	A	UP000028181	Chromosome	85.87	NS
A0A068SR47	A	UP000028181	Chromosome	84.15	NS
A0A068SRW7	E	UP000028181	Chromosome	84.17	NS
A0A068STE0	H	UP000028181	Chromosome	84.90	NS
A0A068STM2	B	UP000028181	Chromosome	80.95	NS
A0A068STX7	B	UP000028181	Chromosome	83.37	NS
A0A068SWC7	A	UP000028181	Chromosome	31.38	HS
A0A073CCC1	E	UP000027395	Chromosome	25.51	NS
A0A073CKN0	A	UP000027395	Chromosome	43.26	LS
A0A073CLE8	A	UP000027395	Chromosome	29.54	NS
A0A075K6B5	A	UP000027983	Chromosome	49.33	HS
A0A075KC40	H	UP000027983	Chromosome	35.85	NS
A0A075KC95	A	UP000027983	Chromosome	43.63	HS
A0A075KCH9	E	UP000027983	Chromosome	30.39	NS
A0A075KF65	UC	UP000027983	Chromosome	31.06	NS
A0A075KFC9	A	UP000027983	Chromosome	30.52	NS
A0A075KFW7	E	UP000027983	Chromosome	33.30	NS
A0A075KGV9	H	UP000027983	Chromosome	33.07	NS
A0A075KGX2	I	UP000027983	Chromosome	44.97	HS
A0A075KJJ9	A	UP000027983	Chromosome	33.56	NS
A0A075MJW3	A	UP000028183	Chromosome	39.58	HS
A0A075MLI6	A	UP000028183	Chromosome	27.29	NS
A0A075WTE6	A	UP000028481	Chromosome	29.13	NS
A0A076K156	H	UP000028680	Chromosome	63.44	NS
A0A077AV56	I	UP000028926	Chromosome	35.06	NS
A0A077AZY8	A	UP000028926	Chromosome	38.34	NS
A0A077B2A5	B	UP000028926	Chromosome	40.12	NS
A0A077C3F9	A	UP000028946	Chromosome	26.53	NS
A0A077DDW3	A	UP000028945	Chromosome	34.57	NS
A0A077E9R0	I	UP000028933	Chromosome	40.62	LS
A0A077ECC8	A	UP000028933	Chromosome	29.32	NS
A0A077EF19	A	UP000028933	Chromosome	36.60	NS
A0A077EF84	A	UP000028933	Chromosome	32.67	NS
A0A077EFJ4	I	UP000028933	Chromosome	36.12	NS
A0A077EGF2	I	UP000028933	Chromosome	40.47	LS
A0A077EGM0	A	UP000028933	Chromosome	36.55	NS
A0A077EGQ7	I	UP000028933	Chromosome	35.00	NS
A0A077EGZ2	A	UP000028933	Chromosome	31.68	NS
A0A077EI85	I	UP000028933	Chromosome	34.66	NS
A0A077EJ09	UC	UP000028933	Chromosome	32.04	NS
A0A077EJ79	A	UP000028933	Chromosome	33.88	NS
A0A077EL37	A	UP000028933	Chromosome	31.40	NS
A0A077F451	A	UP000028931	Chromosome	83.55	NS
A0A077F799	A	UP000028931	Chromosome	83.11	NS
A0A077F914	B	UP000028931	Chromosome	85.71	NS
A0A077F9E6	B	UP000028931	Chromosome	88.10	LS
A0A077F9J8	B	UP000028931	Chromosome	86.07	NS
A0A077FA33	A	UP000028931	Chromosome	81.46	NS
A0A077FAA5	I	UP000028931	Chromosome	81.50	NS
A0A077FCG0	A	UP000028931	Chromosome	82.93	NS
A0A077FDK1	I	UP000028931	Chromosome	67.63	NS
A0A077FDM2	I	UP000028931	Chromosome	70.75	NS
A0A077FE89	A	UP000028931	Chromosome	83.46	NS
A0A077FJ41	H	UP000028931	Chromosome	82.00	NS
A0A077JEC5	E	UP000031625	Chromosome	22.51	NS
A0A077KAP6	I	UP000031650	Chromosome	35.01	NS
A0A077KCM1	A	UP000031650	Chromosome	39.03	LS
A0A077KD15	I	UP000031650	Chromosome	35.91	NS
A0A077KE79	A	UP000031650	Chromosome	36.56	NS
A0A077KIC4	A	UP000031650	Chromosome	37.18	NS
A0A077KJP5	I	UP000031650	Chromosome	36.86	NS
A0A077KK94	A	UP000031650	Chromosome	36.00	NS
A0A077KKL5	UC	UP000031650	Chromosome	38.32	NS
A0A077KKW5	I	UP000031650	Chromosome	37.32	NS
A0A077KLW5	A	UP000031650	Chromosome	39.06	LS
A0A077KLX6	A	UP000031650	Chromosome	35.17	NS
A0A077KN48	A	UP000031650	Chromosome	35.78	NS
A0A077KN58	F	UP000031650	Chromosome	34.43	NS
A0A077KPQ2	I	UP000031650	Chromosome	37.08	NS
A0A077KQ10	I	UP000031650	Chromosome	34.01	NS
A0A077L9D5	H	UP000031652	Chromosome	80.92	NS
A0A077LBM1	B	UP000031652	Chromosome	82.77	NS
A0A077LF37	I	UP000031652	Chromosome	69.80	NS
A0A077LFI9	H	UP000031652	Chromosome	79.82	NS
A0A077LIG3	H	UP000031652	Chromosome	81.31	NS
A0A077LIG9	A	UP000031652	Chromosome	75.31	NS
A0A077LKC3	B	UP000031652	Chromosome	80.21	NS
A0A077LLS4	A	UP000031652	Chromosome	62.36	HS
A0A077LN54	A	UP000031652	Chromosome	85.06	NS
A0A077LNL4	A	UP000031652	Chromosome	81.86	NS
A0A077LRB6	B	UP000031652	Chromosome	84.57	NS
A0A077LRF0	I	UP000031652	Chromosome	80.53	NS
A0A088ESP7	A	UP000028992	Chromosome	43.18	LS
A0A088EV37	I	UP000028992	Chromosome	36.66	NS
A0A088EVL8	A	UP000028992	Chromosome	35.36	NS
A0A088EWV4	A	UP000028992	Chromosome	34.70	NS
A0A088EX06	F	UP000028992	Chromosome	35.13	NS
A0A088EXR5	F	UP000028992	Chromosome	38.45	NS
A0A088EXU9	A	UP000028992	Chromosome	41.81	LS
A0A088EYE5	UC	UP000028992	Chromosome	31.54	NS
A0A088EYH1	A	UP000028992	Chromosome	34.12	NS
A0A088EYL9	I	UP000028992	Chromosome	41.47	LS
A0A088EYZ4	A	UP000028992	Chromosome	30.65	NS
A0A088EZ28	I	UP000028992	Chromosome	36.73	NS
A0A088F0K3	A	UP000028992	Chromosome	27.75	NS
A0A088F0W8	A	UP000028992	Chromosome	32.17	NS
A0A088F1H5	I	UP000028992	Chromosome	30.40	NS
A0A088F3F7	A	UP000028992	Chromosome	31.68	NS
A0A088F456	A	UP000028992	Chromosome	38.66	NS
A0A089PJ01	A	UP000029498	Chromosome	73.21	NS
A0A089PJM2	A	UP000029498	Chromosome	84.97	NS
A0A089PLK5	B	UP000029498	Chromosome	90.35	NS
A0A089PMX9	A	UP000029498	Chromosome	70.95	NS
A0A089PR34	I	UP000029498	Chromosome	84.90	NS
A0A089PR39	B	UP000029498	Chromosome	88.66	NS
A0A089PRG8	A	UP000029498	Chromosome	75.43	NS
A0A089UCM9	I	UP000029516	Chromosome	62.02	NS
A0A089UCU2	A	UP000029516	Chromosome	79.54	LS
A0A089UHF4	B	UP000029516	Chromosome	74.29	NS
A0A089UHM2	B	UP000029516	Chromosome	72.86	NS
A0A089UJN1	A	UP000029516	Chromosome	66.80	NS
A0A089UKT6	A	UP000029516	Chromosome	65.62	NS
A0A089UNQ6	B	UP000029516	Chromosome	72.43	NS
A0A089W3H7	H	UP000029516	Chromosome	72.34	NS
A0A089W7A0	A	UP000029516	Chromosome	71.75	NS
A0A089WKD2	H	UP000029493	Chromosome	84.80	NS
A0A089WNS3	A	UP000029493	Chromosome	88.49	NS
A0A089YAP0	I	UP000029493	Chromosome	74.05	NS
A0A089YB51	H	UP000029493	Chromosome	87.80	NS
A0A089YGZ5	A	UP000029493	Chromosome	85.99	NS
A0A089YHK5	B	UP000029493	Chromosome	88.71	NS
A0A089YJD1	B	UP000029499	Chromosome	81.49	NS
A0A089YM14	H	UP000029499	Chromosome	85.40	NS
A0A089YND7	B	UP000029499	Chromosome	88.03	NS
A0A089YQQ0	B	UP000029499	Chromosome	89.45	NS
A0A089YSW4	H	UP000029499	Chromosome	86.57	NS
A0A089ZPY6	A	UP000029499	Chromosome	84.64	NS
A0A089ZQS9	A	UP000029499	Chromosome	87.92	NS
A0A090ADM5	E	UP000031623	Chromosome	66.93	HS
A0A090AE54	H	UP000031623	Chromosome	36.82	NS
A0A090AF47	I	UP000031623	Chromosome	41.76	NS
A0A090AL20	H	UP000031623	Chromosome	43.33	NS
A0A090BVV7	UC	UP000031623	Chromosome	43.04	NS
A0A090BWA0	A	UP000031623	Chromosome	50.69	HS
A0A090I940	H	UP000032438	Chromosome	37.63	NS
A0A090IB53	A	UP000032438	Chromosome	37.04	NS
A0A090IG05	H	UP000032438	Chromosome	39.59	NS
A0A090IJD9	A	UP000032438	Chromosome	31.87	NS
A0A090IK15	H	UP000032438	Chromosome	38.24	NS
A0A090K2W9	I	UP000032438	Chromosome	39.28	NS
A0A090K9G3	H	UP000032438	Chromosome	33.37	NS
A0A097AVF8	H	UP000029660	Chromosome	50.58	NS
A0A097AVS2	A	UP000029660	Chromosome	52.56	NS
A0A097AW48	I	UP000029660	Chromosome	54.75	NS
A0A097AXG0	A	UP000029660	Chromosome	47.76	NS
A0A097AXV7	H	UP000029660	Chromosome	42.90	NS
A0A097AYG2	H	UP000029660	Chromosome	48.84	NS
A0A097AYJ1	H	UP000029660	Chromosome	51.92	NS
A0A097AYQ8	H	UP000029660	Chromosome	53.79	NS
A0A097AZQ3	H	UP000029660	Chromosome	52.69	NS
A0A097AZX9	H	UP000029660	Chromosome	56.35	LS
A0A097ECC9	I	UP000033200	Chromosome	91.09	NS
A0A097ED29	H	UP000033200	Chromosome	88.50	NS
A0A097ED70	A	UP000033200	Chromosome	88.69	NS
A0A097EEI8	F	UP000033200	Chromosome	91.75	NS
A0A097EEJ1	A	UP000033200	Chromosome	92.34	NS
A0A097EH48	A	UP000033200	Chromosome	90.68	NS
A0A097EJE2	E	UP000033200	Chromosome	94.06	NS
A0A097EJH0	A	UP000033200	Chromosome	92.69	NS
A0A097QJ29	H	UP000029660	Chromosome	51.74	NS
A0A097QJ77	H	UP000029660	Chromosome	35.43	LS
A0A097QJD2	H	UP000029660	Chromosome	50.76	NS
A0A097QJI6	A	UP000029660	Chromosome	47.41	NS
A0A097QJZ2	A	UP000029660	Chromosome	49.61	NS
A0A097QMI6	A	UP000029660	Chromosome	50.42	NS
A0A097QPG3	A	UP000029660	Chromosome	53.60	NS
A0A097QZY9	A	UP000029986	Chromosome	55.39	NS
A0A097R0D3	I	UP000029986	Chromosome	59.03	NS
A0A097R4Q6	A	UP000029986	Chromosome	54.43	NS
A0A097R4V0	B	UP000029986	Chromosome	65.73	LS
A0A097R4W3	B	UP000029986	Chromosome	66.95	HS
A0A097R527	A	UP000029986	Chromosome	56.80	NS
A0A098BY21	G	UP000032417	Chromosome	30.78	NS
A0A098BYD5	I	UP000032417	Chromosome	34.52	NS
A0A098BZX5	H	UP000032417	Chromosome	51.58	HS
A0A098BZY7	I	UP000032417	Chromosome	27.34	NS
A0A098C383	A	UP000032417	Chromosome	29.57	NS
A0A098G139	A	UP000032430	Chromosome	32.08	NS
A0A098G2J3	B	UP000032430	Chromosome	33.82	NS
A0A098G3Z5	B	UP000032430	Chromosome	33.83	NS
A0A098G7K8	A	UP000032430	Chromosome	35.00	NS
A0A098G7S0	A	UP000032430	Chromosome	29.15	NS
A0A098G7W5	A	UP000032430	Chromosome	32.75	NS
A0A098G8B7	I	UP000032430	Chromosome	30.33	NS
A0A098GBA7	F	UP000032430	Chromosome	32.10	NS
A0A098GCA4	I	UP000032414	Chromosome	36.21	NS
A0A098GCD1	F	UP000032414	Chromosome	38.54	NS
A0A098GCQ0	I	UP000032414	Chromosome	37.13	NS
A0A098GIA0	A	UP000032414	Chromosome	40.81	NS
A0A098GIQ5	A	UP000032414	Chromosome	36.79	NS
A0A098GIS4	A	UP000032414	Chromosome	36.28	NS
A0A098GIT1	A	UP000032414	Chromosome	38.98	NS
A0A098GJV9	B	UP000032414	Chromosome	39.56	NS
A0A098GL98	B	UP000032414	Chromosome	39.30	NS
A0A0A0YZJ0	A	UP000030307	Chromosome	69.78	NS
A0A0A0Z2T9	A	UP000030307	Chromosome	59.17	NS
A0A0A0Z3W7	A	UP000030307	Chromosome	67.84	NS
A0A0A0Z4N8	A	UP000030307	Chromosome	72.41	NS
A0A0A0Z714	B	UP000030307	Chromosome	75.70	NS
A0A0A0Z9J6	B	UP000030307	Chromosome	74.85	NS
A0A0A1AXX8	B	UP000030310	Chromosome	83.86	NS
A0A0A1AYL2	B	UP000030310	Chromosome	82.71	NS
A0A0A1AYR1	A	UP000030310	Chromosome	60.95	NS
A0A0A1B1S2	A	UP000030310	Chromosome	72.10	NS
A0A0A1GYV6	I	UP000031649	Chromosome	86.01	NS
A0A0A1GZM5	F	UP000031649	Chromosome	87.60	NS
A0A0A1H078	B	UP000031649	Chromosome	87.14	NS
A0A0A1H0Y6	B	UP000031649	Chromosome	87.09	NS
A0A0A1H1C3	F	UP000031649	Chromosome	91.49	NS
A0A0A1H1H9	I	UP000031649	Chromosome	86.33	NS
A0A0A1H336	I	UP000031649	Chromosome	77.23	NS
A0A0A1H376	B	UP000031649	Chromosome	86.20	NS
A0A0A1H394	I	UP000031649	Chromosome	89.20	NS
A0A0A1H3S5	I	UP000031649	Chromosome	86.49	NS
A0A0A1H3U9	B	UP000031649	Chromosome	84.82	NS
A0A0A1H6J5	H	UP000031649	Chromosome	90.14	NS
A0A0A1H7D7	I	UP000031649	Chromosome	86.66	NS
A0A0A1H8A4	I	UP000031649	Chromosome	88.42	NS
A0A0A1H914	A	UP000031649	Chromosome	88.47	NS
A0A0A7EB55	A	UP000030341	Chromosome	36.39	NS
A0A0A7ECP4	G	UP000030341	Chromosome	36.31	NS
A0A0A7ECV5	A	UP000030341	Chromosome	40.00	LS
A0A0A7EDD2	I	UP000030341	Chromosome	40.60	LS
A0A0A7EDL8	H	UP000030341	Chromosome	37.91	NS
A0A0A7EDT6	H	UP000030341	Chromosome	38.73	NS
A0A0A7EFV5	G	UP000030341	Chromosome	36.49	NS
A0A0A7EFW0	A	UP000030341	Chromosome	34.87	NS
A0A0A7EHK5	I	UP000030341	Chromosome	28.87	NS
A0A0A7EIB0	I	UP000030341	Chromosome	33.08	NS
A0A0A7EIS8	H	UP000030341	Chromosome	36.03	NS
A0A0A7EIZ9	I	UP000030341	Chromosome	40.02	LS
A0A0A7EJM1	A	UP000030341	Chromosome	36.30	NS
A0A0A7EJQ8	H	UP000030341	Chromosome	34.84	NS
A0A0A7EK41	G	UP000030341	Chromosome	34.87	NS
A0A0A7EL57	G	UP000030341	Chromosome	39.63	LS
A0A0A7EM48	H	UP000030341	Chromosome	29.94	NS
A0A0A7EMW0	H	UP000030341	Chromosome	39.03	NS
A0A0A7EN73	H	UP000030341	Chromosome	41.63	HS
A0A0A7LJE9	A	UP000030789	Chromosome	76.22	NS
A0A0A7LN03	H	UP000030789	Chromosome	75.91	NS
A0A0A7PAX8	A	UP000030907	Chromosome	83.07	NS
A0A0A7PCT8	E	UP000030907	Chromosome	85.43	NS
A0A0A7PDY5	A	UP000030907	Chromosome	87.20	NS
A0A0A7PGF4	A	UP000030907	Chromosome	84.79	NS
A0A0A7PH48	I	UP000030907	Chromosome	79.89	NS
A0A0A7PL08	A	UP000030907	Chromosome	85.57	NS
A0A0A7PM91	A	UP000030907	Chromosome	88.58	LS
A0A0A7PMS7	I	UP000030907	Chromosome	87.18	NS
A0A0A7PMY4	I	UP000030907	Chromosome	83.59	NS
A0A0A7PNV8	A	UP000030907	Chromosome	87.93	NS
A0A0A7PNW1	A	UP000030907	Chromosome	83.40	NS
A0A0A7PQ43	I	UP000030907	Chromosome	83.90	NS
A0A0A7PTI0	E	UP000030907	Chromosome	86.89	NS
A0A0A7RZD5	A	UP000030901	Chromosome	26.43	NS
A0A0A8DSU9	H	UP000031138	Chromosome	92.39	NS
A0A0A8DSY4	G	UP000031138	Chromosome	94.95	NS
A0A0A8DT08	G	UP000031138	Chromosome	93.67	NS
A0A0A8DTD4	A	UP000031138	Chromosome	94.70	NS
A0A0A8DU31	B	UP000031138	Chromosome	95.34	NS
A0A0A8DUH4	A	UP000031138	Chromosome	94.72	NS
A0A0A8DXS4	A	UP000031138	Chromosome	96.16	NS
A0A0A8DYF9	I	UP000031138	Chromosome	93.83	NS
A0A0A8DYL5	A	UP000031138	Chromosome	95.37	NS
A0A0A8DYZ1	B	UP000031138	Chromosome	96.35	NS
A0A0A8DZ23	B	UP000031138	Chromosome	96.94	NS
A0A0A8DZ83	A	UP000031138	Chromosome	94.25	NS
A0A0A8E008	H	UP000031138	Chromosome	91.42	NS
A0A0A8E2A2	A	UP000031138	Chromosome	92.95	NS
A0A0A8K0B4	G	UP000031643	Chromosome	82.08	NS
A0A0A8K0G9	I	UP000031643	Chromosome	79.52	NS
A0A0A8K117	A	UP000031643	Chromosome	82.16	NS
A0A0A8K154	I	UP000031643	Chromosome	89.76	HS
A0A0A8K170	I	UP000031643	Chromosome	63.44	HS
A0A0A8K1X0	A	UP000031643	Chromosome	85.10	NS
A0A0A8K2C5	A	UP000031643	Chromosome	73.35	NS
A0A0A8K379	A	UP000031643	Chromosome	82.25	NS
A0A0A8K4A0	I	UP000031643	Chromosome	83.03	NS
A0A0A8K592	H	UP000031643	Chromosome	82.63	NS
A0A0A8K6J1	I	UP000031643	Chromosome	82.75	NS
A0A0A8ULM2	A	UP000032803	Chromosome	32.39	NS
A0A0A8UMK8	A	UP000032803	Chromosome	34.14	NS
A0A0A8UNU5	A	UP000032803	Chromosome	28.73	NS
A0A0A8URG8	I	UP000032803	Chromosome	36.77	NS
A0A0A8UUK6	A	UP000032803	Chromosome	32.34	NS
A0A0A8UVW7	A	UP000032803	Chromosome	31.38	NS
A0A0A8UX59	A	UP000032803	Chromosome	33.75	NS
A0A0B4WWV1	H	UP000031368	Chromosome	73.80	NS
A0A0B4WY62	B	UP000031368	Chromosome	83.82	LS
A0A0B4WYE7	H	UP000031368	Chromosome	77.70	NS
A0A0B4X1G6	A	UP000031368	Chromosome	81.29	NS
A0A0B4X2J8	A	UP000031368	Chromosome	78.26	NS
A0A0B4X454	H	UP000031368	Chromosome	76.55	NS
A0A0B4X544	I	UP000031368	Chromosome	75.64	NS
A0A0B4X652	E	UP000031368	Chromosome	81.03	NS
A0A0B4X6V9	A	UP000031368	Chromosome	80.58	NS
A0A0B4X7K2	A	UP000031368	Chromosome	80.77	NS
A0A0B4XIF2	I	UP000006764	Chromosome	82.44	NS
A0A0B4XKX4	A	UP000006764	Chromosome	80.95	NS
A0A0B4XL28	H	UP000006764	Chromosome	77.99	NS
A0A0B4XL72	G	UP000006764	Chromosome	77.27	NS
A0A0B4XMK4	H	UP000006764	Chromosome	76.92	NS
A0A0B4XMY1	A	UP000006764	Chromosome	83.46	NS
A0A0B4XNK8	H	UP000006764	Chromosome	76.98	NS
A0A0B4XPE6	I	UP000006764	Chromosome	76.13	NS
A0A0B4XRA7	H	UP000006764	Chromosome	85.16	NS
A0A0B4XS10	A	UP000007127	Chromosome	70.26	NS
A0A0B4XS85	B	UP000006764	Chromosome	84.62	NS
A0A0B4XTM4	B	UP000006764	Chromosome	83.87	NS
A0A0B4XU38	A	UP000006764	Chromosome	82.90	NS
A0A0B4XUL8	A	UP000007127	Chromosome	67.57	NS
A0A0B4XVZ6	H	UP000007127	Chromosome	66.54	NS
A0A0B4Y3T3	A	UP000007127	Chromosome	68.44	NS
A0A0B5DXJ8	A	UP000031521	Chromosome	90.68	NS
A0A0B5E1Y1	H	UP000031521	Chromosome	92.42	NS
A0A0B5E3Z4	A	UP000031521	Chromosome	92.49	NS
A0A0B5E7E9	H	UP000031521	Chromosome	87.57	NS
A0A0B5RL27	UC	UP000031842	Chromosome	37.01	LS
A0A0B5RM23	A	UP000031842	Chromosome	34.55	NS
A0A0B5RMZ5	A	UP000031842	Chromosome	27.01	NS
A0A0B5RNQ3	A	UP000031842	Chromosome	28.56	NS
A0A0B5RRT9	I	UP000031842	Chromosome	26.48	NS
A0A0B5RW33	I	UP000031842	Chromosome	32.50	NS
A0A0B5RW37	A	UP000031842	Chromosome	33.52	NS
A0A0B5RX38	I	UP000031842	Chromosome	24.10	NS
A0A0B5RZQ2	F	UP000031842	Chromosome	31.24	NS
A0A0B5S1L3	I	UP000031842	Chromosome	31.37	NS
A0A0B5S566	I	UP000031842	Chromosome	27.59	NS
A0A0C4Y574	B	UP000031843	Chromosome	93.99	LS
A0A0C4Y590	D	UP000031843	Chromosome	92.42	NS
A0A0C4Y7K3	H	UP000031843	Chromosome	92.20	NS
A0A0C4Y808	A	UP000031843	Chromosome	91.25	NS
A0A0C4Y8Q7	I	UP000031843	Chromosome	92.25	NS
A0A0C4Y9A3	I	UP000031843	Chromosome	88.48	NS
A0A0C4YBW6	B	UP000031843	Chromosome	93.95	LS
A0A0C4YF87	B	UP000031843	Chromosome	91.74	NS
A0A0C4YIM0	I	UP000031843	Chromosome	90.45	NS
A0A0C4YJ01	A	UP000031843	Chromosome	89.19	NS
A0A0C4YMI4	I	UP000031843	Chromosome	92.52	NS
A0A0C4YMN5	F	UP000031843	Chromosome	88.72	NS
A0A0C4YNC1	A	UP000031843	Chromosome	90.39	NS
A0A0C4YNR2	I	UP000031843	Chromosome	89.43	NS
A0A0C4YNT9	I	UP000031843	Chromosome	78.47	NS
A0A0C4YP63	H	UP000031843	Chromosome	81.66	NS
A0A0C4YRV4	H	UP000031843	Chromosome	82.80	NS
A0A0C4YSJ5	I	UP000031843	Chromosome	92.33	NS
A0A0C5KZB9	A	UP000032300	Chromosome	91.63	NS
A0A0C5L3M0	A	UP000032300	Chromosome	88.67	NS
A0A0C5L7R5	E	UP000032300	Chromosome	89.32	NS
A0A0C5LF22	A	UP000032300	Chromosome	87.77	NS
A0A0C5UYG8	H	UP000032266	Chromosome	61.62	NS
A0A0C5V7G2	H	UP000032266	Chromosome	55.71	NS
A0A0C5VEU5	H	UP000032266	Chromosome	43.00	NS
A0A0C5VGA2	H	UP000032266	Chromosome	61.82	NS
A0A0C5VSX3	A	UP000032266	Chromosome	58.64	NS
A0A0C5VSY7	I	UP000032229	Chromosome	25.98	NS
A0A0C5VUP4	H	UP000032266	Chromosome	56.88	NS
A0A0C5W6C4	I	UP000032229	Chromosome	30.18	NS
A0A0C5W995	H	UP000032303	Chromosome	69.48	NS
A0A0C5WBU7	I	UP000032303	Chromosome	63.59	NS
A0A0C5WCB7	A	UP000032229	Chromosome	29.51	NS
A0A0C5WDK9	H	UP000032303	Chromosome	60.26	NS
A0A0C5WDU2	H	UP000032229	Chromosome	34.46	LS
A0A0C5WE02	H	UP000032303	Chromosome	70.97	NS
A0A0C5WF68	H	UP000032303	Chromosome	53.15	NS
A0A0C5WGB7	H	UP000032303	Chromosome	67.78	NS
A0A0C5WGW2	H	UP000032303	Chromosome	59.61	NS
A0A0C5WIP2	A	UP000032303	Chromosome	71.83	LS
A0A0C5WK31	H	UP000032229	Chromosome	31.26	NS
A0A0C5WKJ7	H	UP000032303	Chromosome	64.71	NS
A0A0C5WLC0	A	UP000032303	Chromosome	52.72	NS
A0A0C5WND0	A	UP000032303	Chromosome	68.97	NS
A0A0C5WNS8	A	UP000032303	Chromosome	70.35	NS
A0A0C5WPV1	H	UP000032303	Chromosome	65.77	NS
A0A0C5WXU6	I	UP000032303	Chromosome	67.88	NS
A0A0C5WZ73	H	UP000032303	Chromosome	63.67	NS
A0A0C5WZK4	H	UP000032303	Chromosome	64.48	NS
A0A0D5E7T3	A	UP000032634	Chromosome	94.95	NS
A0A0D5E8N9	A	UP000032634	Chromosome	93.50	NS
A0A0D5E9Y6	A	UP000032634	Chromosome	95.95	NS
A0A0D5EAU5	A	UP000032634	Chromosome	96.23	NS
A0A0D5ED38	F	UP000032634	Chromosome	95.53	NS
A0A0D5EFN7	H	UP000032634	Chromosome	89.31	NS
A0A0D5EG44	A	UP000032634	Chromosome	92.60	NS
A0A0D5EH61	A	UP000032634	Chromosome	93.44	NS
A0A0D5EH96	A	UP000032634	Chromosome	93.51	NS
A0A0D5EK65	B	UP000032634	Chromosome	97.21	NS
A0A0D5ELP0	A	UP000032634	Chromosome	96.46	NS
A0A0D5EQ11	H	UP000032634	Chromosome	94.66	NS
A0A0D5ERA8	B	UP000032634	Chromosome	97.73	NS
A0A0D5LMB0	A	UP000032611	Chromosome	79.14	NS
A0A0D5LN11	H	UP000032611	Chromosome	84.18	NS
A0A0D5LPB5	H	UP000032611	Chromosome	83.85	NS
A0A0D5LTE7	A	UP000032611	Chromosome	83.18	NS
A0A0D5LUS0	E	UP000032611	Chromosome	86.03	NS
A0A0D5V4K9	I	UP000032614	Chromosome	79.61	NS
A0A0D5V4Q4	I	UP000032614	Chromosome	74.84	NS
A0A0D5V4Q9	I	UP000032614	Chromosome	80.67	NS
A0A0D5V5J2	F	UP000032614	Chromosome	81.72	NS
A0A0D5V6S8	B	UP000032614	Chromosome	86.00	LS
A0A0D5V7N9	A	UP000032614	Chromosome	79.30	NS
A0A0D5V8G5	B	UP000032614	Chromosome	84.60	NS
A0A0D5VB75	B	UP000032614	Chromosome	87.99	LS
A0A0D5VCP4	D	UP000032614	Chromosome	85.43	LS
A0A0D5VDR5	I	UP000032614	Chromosome	81.02	NS
A0A0D5VDS2	A	UP000032614	Chromosome	79.66	NS
A0A0D5VES7	H	UP000032614	Chromosome	83.67	NS
A0A0D5VF46	B	UP000032614	Chromosome	85.78	LS
A0A0D5VFS0	A	UP000032614	Chromosome	84.17	NS
A0A0D5VHS9	B	UP000032614	Chromosome	76.97	NS
A0A0D5VIG8	F	UP000032614	Chromosome	79.23	NS
A0A0D5VIZ9	F	UP000032614	Chromosome	81.93	NS
A0A0D5VN12	A	UP000032614	Chromosome	82.51	NS
A0A0D5VNV1	A	UP000032614	Chromosome	80.98	NS
A0A0D5VNV7	F	UP000032614	Chromosome	82.53	NS
A0A0D5YQR5	H	UP000032726	Chromosome	52.78	NS
A0A0D5YTG6	H	UP000032726	Chromosome	57.53	NS
A0A0D5YTN7	H	UP000032726	Chromosome	57.57	NS
A0A0D5YU74	I	UP000032726	Chromosome	50.31	NS
A0A0D5YU84	I	UP000032726	Chromosome	54.20	NS
A0A0D6JBK9	A	UP000033187	Chromosome	65.23	NS
A0A0D6JC38	A	UP000033187	Chromosome	66.12	NS
A0A0D6JDH2	A	UP000033187	Chromosome	68.75	NS
A0A0D6JDW5	H	UP000033187	Chromosome	70.60	NS
A0A0D6JED9	I	UP000033187	Chromosome	65.71	NS
A0A0D6JEZ8	I	UP000033187	Chromosome	67.85	NS
A0A0D6JF10	I	UP000033187	Chromosome	59.83	NS
A0A0D6JG12	H	UP000033187	Chromosome	66.50	NS
A0A0D6JIB9	I	UP000033187	Chromosome	63.72	NS
A0A0D6JIZ4	A	UP000033187	Chromosome	64.27	NS
A0A0D6JJ18	G	UP000033187	Chromosome	68.38	NS
A0A0D6JJ24	A	UP000033187	Chromosome	67.45	NS
A0A0D6JKA9	E	UP000033187	Chromosome	65.83	NS
A0A0E3UI04	I	UP000033046	Chromosome	72.92	NS
A0A0E3UIX7	A	UP000033046	Chromosome	91.36	LS
A0A0E3UIY3	I	UP000033046	Chromosome	84.41	NS
A0A0E3ULU6	G	UP000033067	Chromosome	95.75	NS
A0A0E3UM70	A	UP000033067	Chromosome	97.07	NS
A0A0E3UP73	B	UP000033067	Chromosome	96.53	NS
A0A0E3UPY0	I	UP000033067	Chromosome	95.00	NS
A0A0E3UVQ5	A	UP000033109	Chromosome	57.06	NS
A0A0E3UY06	A	UP000033109	Chromosome	52.71	NS
A0A0E3UYA1	H	UP000033109	Chromosome	57.02	NS
A0A0E3UZD7	I	UP000033109	Chromosome	57.32	NS
A0A0E3YWM4	H	UP000033046	Chromosome	71.72	NS
A0A0E3YXE5	I	UP000033046	Chromosome	84.49	NS
A0A0E3YZD0	A	UP000033067	Chromosome	95.71	NS
A0A0E3Z014	H	UP000033067	Chromosome	96.40	NS
A0A0E3Z0K7	A	UP000033067	Chromosome	96.94	NS
A0A0E3Z383	A	UP000033067	Chromosome	96.40	NS
A0A0E3Z3K8	B	UP000033067	Chromosome	96.73	NS
A0A0E3ZCS1	H	UP000033109	Chromosome	59.23	NS
A0A0E3ZET4	UC	UP000033109	Chromosome	56.42	NS
A0A0E3ZH92	I	UP000033109	Chromosome	59.43	NS
A0A0E3ZII9	I	UP000033109	Chromosome	52.74	NS
A0KHS8	A	UP000000756	Chromosome	90.38	NS
A0KHV9	A	UP000000756	Chromosome	84.66	NS
A0KHY5	G	UP000000756	Chromosome	90.70	NS
A0KMB3	A	UP000000756	Chromosome	87.90	NS
A0KMG3	A	UP000000756	Chromosome	91.75	NS
A0KMG6	I	UP000000756	Chromosome	89.26	NS
A0KMH2	H	UP000000756	Chromosome	82.43	NS
A0KR19	A	UP000000756	Chromosome	88.32	NS
A0L6A6	H	UP000002586	Chromosome	63.06	NS
A0L8N2	H	UP000002586	Chromosome	60.28	NS
A0L8W0	H	UP000002586	Chromosome	62.55	NS
A0LAN0	G	UP000002586	Chromosome	71.67	LS
A0LCF8	A	UP000002586	Chromosome	65.45	NS
A0LCI5	H	UP000002586	Chromosome	63.54	NS
A0LCP6	H	UP000002586	Chromosome	62.94	NS
A0LD28	I	UP000002586	Chromosome	67.42	NS
A0LFE9	B	UP000001784	Chromosome	80.78	NS
A0LGA9	D	UP000001784	Chromosome	81.73	NS
A0LH67	A	UP000001784	Chromosome	83.11	NS
A0LH68	A	UP000001784	Chromosome	83.55	NS
A0LI95	A	UP000001784	Chromosome	85.51	LS
A0LKH6	I	UP000001784	Chromosome	86.65	LS
A0LL15	I	UP000001784	Chromosome	82.60	NS
A0LNQ1	H	UP000001784	Chromosome	79.05	NS
A0LPJ7	A	UP000001784	Chromosome	79.77	NS
A0LQ89	A	UP000001784	Chromosome	83.86	NS
A0LXC5	I	UP000000755	Chromosome	42.29	HS
A0LXE5	UC	UP000000755	Chromosome	34.39	NS
A0M0F5	I	UP000000755	Chromosome	42.94	HS
A0M0L5	I	UP000000755	Chromosome	33.56	NS
A0M0X3	I	UP000000755	Chromosome	32.99	NS
A0M0Y5	I	UP000000755	Chromosome	43.37	HS
A0M107	I	UP000000755	Chromosome	36.17	NS
A0M5K3	I	UP000000755	Chromosome	39.23	LS
A0M5Q8	H	UP000000755	Chromosome	34.81	NS
A0M5Y7	H	UP000000755	Chromosome	35.73	NS
A0M6U1	A	UP000000755	Chromosome	35.54	NS
A0RM95	A	UP000000760	Chromosome	30.98	NS
A0ZE67	A	UP000019325	Chromosome	35.54	NS
A0ZFH1	I	UP000019325	Chromosome	37.40	NS
A0ZLM4	I	UP000019325	Chromosome	45.38	LS
A0ZMR8	G	UP000019325	Chromosome	37.34	NS
A0ZMZ7	H	UP000019325	Chromosome	43.26	NS
A1AKU4	A	UP000006732	Chromosome	84.74	NS
A1AL25	A	UP000006732	Chromosome	87.99	NS
A1AM28	A	UP000006732	Chromosome	87.90	NS
A1AR40	B	UP000006732	Chromosome	89.61	NS
A1AR41	B	UP000006732	Chromosome	89.39	NS
A1AT53	I	UP000006732	Chromosome	82.33	NS
A1AW34	H	UP000002587	Chromosome	25.64	NS
A1AWI9	H	UP000002587	Chromosome	27.49	NS
A1AYD3	D	UP000000361	Chromosome	89.94	NS
A1B5E8	H	UP000000361	Chromosome	89.34	NS
A1B5L2	A	UP000000361	Chromosome	90.32	NS
A1B682	A	UP000000361	Chromosome	92.71	NS
A1B7M5	A	UP000000361	Chromosome	89.76	NS
A1B8W1	E	UP000000361	Chromosome	90.78	NS
A1BCX1	H	UP000008701	Chromosome	55.47	NS
A1BEK1	A	UP000008701	Chromosome	72.44	HS
A1BFB5	UC	UP000008701	Chromosome	50.24	NS
A1BGQ8	A	UP000008701	Chromosome	51.98	NS
A1K1Y9	I	UP000002588	Chromosome	94.35	NS
A1K207	A	UP000002588	Chromosome	94.11	NS
A1K230	I	UP000002588	Chromosome	94.01	NS
A1K3J6	E	UP000002588	Chromosome	91.85	NS
A1K3Q9	H	UP000002588	Chromosome	89.93	NS
A1K7Z6	B	UP000002588	Chromosome	95.75	NS
A1K7Z7	B	UP000002588	Chromosome	94.07	NS
A1K8N1	A	UP000002588	Chromosome	94.45	NS
A1K9R6	I	UP000002588	Chromosome	90.41	NS
A1KA95	A	UP000002588	Chromosome	91.63	NS
A1KAY5	H	UP000002588	Chromosome	91.13	NS
A1QYT9	G	UP000001205	Chromosome	20.62	NS
A1S1U6	G	UP000009175	Chromosome	68.84	NS
A1S3C7	H	UP000009175	Chromosome	63.46	NS
A1S5H0	G	UP000009175	Chromosome	64.02	NS
A1S5H1	G	UP000009175	Chromosome	64.60	NS
A1S6B5	H	UP000009175	Chromosome	69.36	NS
A1S6V4	A	UP000009175	Chromosome	67.25	NS
A1S7N1	H	UP000009175	Chromosome	66.01	NS
A1S842	H	UP000009175	Chromosome	64.03	NS
A1S990	H	UP000009175	Chromosome	70.60	NS
A1SAI4	I	UP000009175	Chromosome	74.13	LS
A1SAR5	A	UP000009175	Chromosome	70.80	NS
A1SBC1	I	UP000009175	Chromosome	68.92	NS
A1SBK0	A	UP000009175	Chromosome	70.49	NS
A1SS65	A	UP000000639	Chromosome	44.87	NS
A1SSQ1	H	UP000000639	Chromosome	42.21	NS
A1ST96	H	UP000000639	Chromosome	40.23	NS
A1SUM6	I	UP000000639	Chromosome	43.91	NS
A1SVM4	H	UP000000639	Chromosome	38.68	NS
A1T094	A	UP000000639	Chromosome	39.84	NS
A1TI67	I	UP000002596	Chromosome	96.60	NS
A1TJ57	A	UP000002596	Chromosome	95.44	NS
A1TLW6	A	UP000002596	Chromosome	95.84	NS
A1TM64	H	UP000002596	Chromosome	91.76	NS
A1TNT4	B	UP000002596	Chromosome	94.95	NS
A1TNT5	B	UP000002596	Chromosome	95.33	NS
A1TP04	A	UP000002596	Chromosome	95.79	NS
A1TQ41	I	UP000002596	Chromosome	90.14	NS
A1TQ63	A	UP000002596	Chromosome	93.19	NS
A1TW61	E	UP000002596	Chromosome	96.10	NS
A1TWX4	I	UP000000998	Chromosome	73.01	NS
A1TXE1	H	UP000000998	Chromosome	75.67	NS
A1TXE4	H	UP000000998	Chromosome	75.45	NS
A1TXR0	H	UP000000998	Chromosome	66.24	NS
A1TY64	A	UP000000998	Chromosome	71.59	NS
A1TY72	H	UP000000998	Chromosome	63.83	NS
A1U0I7	H	UP000000998	Chromosome	63.23	NS
A1U2J9	A	UP000000998	Chromosome	72.09	NS
A1U5A1	H	UP000000998	Chromosome	80.50	LS
A1U5W4	H	UP000000998	Chromosome	76.21	NS
A1U6A7	A	UP000000998	Chromosome	76.18	NS
A1U6E6	A	UP000000998	Chromosome	79.46	LS
A1U6E8	A	UP000000998	Chromosome	83.35	HS
A1U7I7	A	UP000000998	Chromosome	74.55	NS
A1URM4	A	UP000000643	Chromosome	24.88	NS
A1VJR0	F	UP000000644	Chromosome	87.90	NS
A1VLT6	A	UP000000644	Chromosome	90.30	NS
A1VMW7	A	UP000000644	Chromosome	87.04	NS
A1VPB0	I	UP000000644	Chromosome	85.65	NS
A1VPB3	I	UP000000644	Chromosome	87.77	NS
A1VQG7	B	UP000000644	Chromosome	87.56	NS
A1VQG8	B	UP000000644	Chromosome	88.91	NS
A1VR52	H	UP000000644	Chromosome	87.41	NS
A1VRA7	A	UP000000644	Chromosome	85.16	NS
A1VRI0	H	UP000000644	Chromosome	87.31	NS
A1VRI8	E	UP000000644	Chromosome	89.74	NS
A1VU70	E	UP000000644	Chromosome	90.43	NS
A1W2V6	A	UP000000645	Chromosome	88.58	NS
A1W5B4	H	UP000000645	Chromosome	91.81	NS
A1W5D4	I	UP000000645	Chromosome	81.25	NS
A1W5M3	I	UP000000645	Chromosome	92.98	NS
A1W615	I	UP000000645	Chromosome	75.38	NS
A1W710	I	UP000000645	Chromosome	73.94	NS
A1W9C3	I	UP000000645	Chromosome	72.92	LS
A1W9Q3	A	UP000000645	Chromosome	94.70	NS
A1WD02	E	UP000000645	Chromosome	94.67	NS
A1WES8	B	UP000000374	Chromosome	77.00	NS
A1WG01	A	UP000000374	Chromosome	91.07	NS
A1WK46	A	UP000000374	Chromosome	86.64	NS
A1WK78	B	UP000000374	Chromosome	87.93	NS
A1WK79	B	UP000000374	Chromosome	87.16	NS
A1WKD8	D	UP000000374	Chromosome	88.98	NS
A1WSB8	E	UP000000374	Chromosome	89.94	NS
A1WTP0	H	UP000000647	Chromosome	93.18	NS
A1WXU0	A	UP000000647	Chromosome	87.49	NS
A1WY78	G	UP000000647	Chromosome	89.29	NS
A1WYJ1	UC	UP000000647	Chromosome	93.12	NS
A1WZE5	H	UP000000647	Chromosome	90.72	NS
A2SE41	A	UP000000366	Chromosome	97.22	NS
A2SEL5	D	UP000000366	Chromosome	94.67	NS
A2SFB3	H	UP000000366	Chromosome	92.90	NS
A2SFF8	B	UP000000366	Chromosome	95.04	NS
A2SGA0	I	UP000000366	Chromosome	91.45	NS
A2SGC2	I	UP000000366	Chromosome	93.08	NS
A2SHQ4	E	UP000000366	Chromosome	94.66	NS
A2SIC4	I	UP000000366	Chromosome	85.50	NS
A2SJ89	I	UP000000366	Chromosome	96.44	NS
A2SLU4	A	UP000000366	Chromosome	96.65	NS
A2TWZ8	I	UP000006470	Chromosome	24.98	HS
A2TXB7	H	UP000006470	Chromosome	16.65	NS
A2TYG6	H	UP000006470	Chromosome	19.34	NS
A3HS36	I	UP000003919	Chromosome	40.30	NS
A3HS51	UC	UP000003919	Chromosome	38.08	NS
A3HTI7	A	UP000003919	Chromosome	35.97	NS
A3HWZ4	A	UP000003919	Chromosome	36.63	NS
A3HX90	G	UP000003919	Chromosome	40.07	NS
A3HX91	G	UP000003919	Chromosome	38.35	NS
A3HY83	A	UP000003919	Chromosome	34.87	NS
A3I051	A	UP000003919	Chromosome	36.77	NS
A3I2H9	H	UP000003919	Chromosome	39.82	NS
A3MZV3	A	UP000001432	Chromosome	42.12	NS
A3Q8V7	A	UP000001558	Chromosome	72.29	NS
A3Q8W9	G	UP000001558	Chromosome	77.82	NS
A3QA40	H	UP000001558	Chromosome	79.90	NS
A3QC36	A	UP000001558	Chromosome	76.66	NS
A3QC50	A	UP000001558	Chromosome	76.41	NS
A3QCI2	H	UP000001558	Chromosome	78.61	NS
A3QDG6	G	UP000001558	Chromosome	71.56	NS
A3QDG7	G	UP000001558	Chromosome	71.56	NS
A3QE20	A	UP000001558	Chromosome	71.05	NS
A3QEH9	H	UP000001558	Chromosome	71.63	NS
A3QFQ8	H	UP000001558	Chromosome	77.24	NS
A3QIC4	I	UP000001558	Chromosome	79.11	NS
A3QIV2	I	UP000001558	Chromosome	78.72	NS
A3QIY3	H	UP000001558	Chromosome	80.62	NS
A3QJI4	I	UP000001558	Chromosome	83.40	LS
A3QJL4	A	UP000001558	Chromosome	75.74	NS
A3U591	H	UP000002297	Chromosome	23.51	NS
A3U5G4	H	UP000002297	Chromosome	23.16	NS
A3U985	A	UP000002297	Chromosome	20.76	NS
A3U9Z9	I	UP000002297	Chromosome	21.53	NS
A3UA61	I	UP000002297	Chromosome	35.43	HS
A3UA74	I	UP000002297	Chromosome	44.68	HS
A4A404	A	UP000019205	Chromosome	75.29	NS
A4A4D8	I	UP000019205	Chromosome	66.95	NS
A4A4H3	H	UP000019205	Chromosome	71.48	NS
A4A4Y3	H	UP000019205	Chromosome	64.70	NS
A4A6H9	H	UP000019205	Chromosome	72.99	NS
A4A7S3	H	UP000019205	Chromosome	82.61	HS
A4A7T7	I	UP000019205	Chromosome	62.36	NS
A4A867	H	UP000019205	Chromosome	72.93	NS
A4A8K3	A	UP000019205	Chromosome	73.16	NS
A4A9H3	A	UP000019205	Chromosome	74.59	NS
A4AA58	A	UP000019205	Chromosome	70.45	NS
A4AA82	H	UP000019205	Chromosome	75.19	NS
A4AAK6	A	UP000019205	Chromosome	77.08	LS
A4ACY5	H	UP000019205	Chromosome	70.97	NS
A4ADL9	H	UP000019205	Chromosome	69.98	NS
A4ADW9	I	UP000019205	Chromosome	73.89	NS
A4ADY9	I	UP000019205	Chromosome	65.44	NS
A4AEA4	I	UP000019205	Chromosome	57.43	NS
A4ANK1	H	UP000001602	Chromosome	32.68	NS
A4AQS7	H	UP000001602	Chromosome	37.00	NS
A4ARD0	H	UP000001602	Chromosome	35.56	NS
A4ARE6	I	UP000001602	Chromosome	34.76	NS
A4AUC6	H	UP000001602	Chromosome	32.93	NS
A4CGW8	I	UP000009049	Chromosome	50.48	HS
A4CH05	I	UP000009049	Chromosome	43.57	HS
A4CHA2	I	UP000009049	Chromosome	67.87	NS
A4CHE0	H	UP000009049	Chromosome	80.24	NS
A4CHN5	H	UP000009049	Chromosome	84.13	LS
A4CJC9	H	UP000009049	Chromosome	73.49	NS
A4CNV6	I	UP000009049	Chromosome	73.67	NS
A4CP12	I	UP000009049	Chromosome	62.73	NS
A4G191	E	UP000006697	Chromosome	70.29	NS
A4G2J8	I	UP000006697	Chromosome	50.56	LS
A4G2K6	I	UP000006697	Chromosome	53.28	NS
A4G3Y6	B	UP000006697	Chromosome	71.88	NS
A4G5D2	I	UP000006697	Chromosome	55.00	NS
A4G5H4	I	UP000006697	Chromosome	49.77	LS
A4G5I5	I	UP000006697	Chromosome	68.93	NS
A4G7M6	A	UP000006697	Chromosome	71.25	NS
A4G8J7	A	UP000006697	Chromosome	69.52	NS
A4GA13	I	UP000006697	Chromosome	74.12	NS
A4JCW9	B	UP000002287	Chromosome	96.01	NS
A4JCX0	B	UP000002287	Chromosome	95.28	NS
A4JE79	A	UP000002287	Chromosome	94.74	NS
A4JEI5	H	UP000002287	Chromosome	94.76	NS
A4JHG0	A	UP000002287	Chromosome	92.78	NS
A4JJW3	A	UP000002287	Chromosome	93.35	NS
A4JN63	A	UP000002287	Chromosome	91.60	NS
A4JNR0	A	UP000002287	Chromosome	89.47	NS
A4JPZ4	A	UP000002287	Chromosome	92.61	NS
A4JSP6	F	UP000002287	Chromosome	94.58	NS
A4SX72	A	UP000000231	Chromosome	44.49	NS
A4SXM8	B	UP000000231	Chromosome	43.27	NS
A4SYF0	I	UP000000231	Chromosome	41.91	NS
A4SZH9	I	UP000000231	Chromosome	39.69	NS
A4T0D5	A	UP000000231	Chromosome	46.94	LS
A4VLA0	I	UP000000233	Chromosome	88.38	NS
A4VLI7	B	UP000000233	Chromosome	87.83	NS
A4VLI8	B	UP000000233	Chromosome	90.85	NS
A4VN35	H	UP000000233	Chromosome	89.16	NS
A4VP80	A	UP000000233	Chromosome	90.53	NS
A4VPT8	I	UP000000233	Chromosome	73.20	NS
A4VQ02	I	UP000000233	Chromosome	70.28	LS
A4VQJ5	H	UP000000233	Chromosome	91.63	NS
A4VRG1	A	UP000000233	Chromosome	85.95	NS
A4W7E6	A	UP000000230	Chromosome	64.10	NS
A4W808	I	UP000000230	Chromosome	64.49	NS
A4W8Z5	A	UP000000230	Chromosome	58.23	NS
A4WA21	H	UP000000230	Chromosome	66.60	NS
A4WA39	A	UP000000230	Chromosome	68.32	NS
A4WC07	H	UP000000230	Chromosome	66.21	NS
A4WCC1	B	UP000000230	Chromosome	74.16	LS
A4WCC2	B	UP000000230	Chromosome	71.83	NS
A4WD49	A	UP000000230	Chromosome	65.99	NS
A4WF82	A	UP000000230	Chromosome	53.81	NS
A4XQH8	A	UP000000229	Chromosome	91.30	NS
A4XRH6	I	UP000000229	Chromosome	71.78	LS
A4XRK7	A	UP000000229	Chromosome	92.63	NS
A4XSX7	H	UP000000229	Chromosome	90.56	NS
A4XTL8	A	UP000000229	Chromosome	89.44	NS
A4XUC4	A	UP000000229	Chromosome	90.09	NS
A4XUF6	I	UP000000229	Chromosome	80.57	NS
A4XV19	B	UP000000229	Chromosome	92.56	NS
A4XV20	B	UP000000229	Chromosome	91.95	NS
A4XW16	H	UP000000229	Chromosome	91.72	NS
A4XXN6	H	UP000000229	Chromosome	90.05	NS
A4XYP8	A	UP000000229	Chromosome	90.94	NS
A4YMA1	A	UP000001994	Chromosome	92.86	NS
A4YNX8	H	UP000001994	Chromosome	92.11	NS
A4YPE3	H	UP000001994	Chromosome	88.92	NS
A4YQN3	A	UP000001994	Chromosome	90.45	NS
A4YQZ7	A	UP000001994	Chromosome	93.03	NS
A4YRE3	I	UP000001994	Chromosome	91.35	NS
A4YSX1	H	UP000001994	Chromosome	89.21	NS
A4YUT6	B	UP000001994	Chromosome	91.11	NS
A4YUT7	B	UP000001994	Chromosome	90.41	NS
A4YW78	A	UP000001994	Chromosome	74.69	HS
A4YWQ3	H	UP000001994	Chromosome	90.23	NS
A4YWS8	A	UP000001994	Chromosome	92.84	NS
A4YWW3	B	UP000001994	Chromosome	93.33	NS
A4YX33	I	UP000001994	Chromosome	90.13	NS
A4YZS1	I	UP000001994	Chromosome	89.37	NS
A4Z0Z7	A	UP000001994	Chromosome	92.08	NS
A4Z1B4	I	UP000001994	Chromosome	91.21	NS
A4Z335	E	UP000001994	Chromosome	92.28	NS
A5EXF8	A	UP000000248	Chromosome	45.56	NS
A5FAB0	A	UP000006694	Chromosome	29.17	NS
A5FBD3	I	UP000006694	Chromosome	28.06	NS
A5FBE9	I	UP000006694	Chromosome	44.85	HS
A5FBL0	A	UP000006694	Chromosome	39.20	LS
A5FBW1	I	UP000006694	Chromosome	33.62	NS
A5FBW6	A	UP000006694	Chromosome	31.85	NS
A5FBY4	F	UP000006694	Chromosome	31.48	NS
A5FCD3	A	UP000006694	Chromosome	30.81	NS
A5FCY3	I	UP000006694	Chromosome	30.82	NS
A5FEW0	A	UP000006694	Chromosome	33.01	NS
A5FEW6	A	UP000006694	Chromosome	34.06	NS
A5FFQ9	A	UP000006694	Chromosome	26.43	NS
A5FGC2	I	UP000006694	Chromosome	24.98	NS
A5FKH7	UC	UP000006694	Chromosome	29.65	NS
A5FLI2	A	UP000006694	Chromosome	34.13	NS
A5FUN7	A	UP000000245	Chromosome	82.86	NS
A5FUS9	B	UP000000245	Chromosome	79.92	NS
A5FUT0	B	UP000000245	Chromosome	87.05	NS
A5FVA3	I	UP000000245	Chromosome	93.33	NS
A5FYC2	H	UP000000245	Chromosome	92.39	NS
A5G1V7	A	UP000000245	Chromosome	95.62	NS
A5G244	I	UP000000245	Chromosome	93.91	NS
A5G432	B	UP000006695	Chromosome	73.26	NS
A5G4X0	A	UP000006695	Chromosome	83.85	LS
A5G6N0	B	UP000006695	Chromosome	71.93	NS
A5G6U9	I	UP000006695	Chromosome	67.76	NS
A5G754	I	UP000006695	Chromosome	72.40	NS
A5G756	I	UP000006695	Chromosome	74.50	NS
A5G785	A	UP000006695	Chromosome	88.74	HS
A5G9A3	H	UP000006695	Chromosome	75.47	NS
A5GBM5	D	UP000006695	Chromosome	84.76	LS
A5GCF6	A	UP000006695	Chromosome	83.25	LS
A5GI17	A	UP000001566	Chromosome	81.04	NS
A5GIQ6	A	UP000001566	Chromosome	71.80	NS
A5GNS7	A	UP000001566	Chromosome	65.49	NS
A5GQZ3	A	UP000001115	Chromosome	70.31	NS
A5GTY0	A	UP000001115	Chromosome	74.32	NS
A5GUQ7	I	UP000001115	Chromosome	67.05	NS
A5GVZ9	A	UP000001115	Chromosome	74.78	NS
A5V5F3	A	UP000001989	Chromosome	95.20	NS
A5V7P6	A	UP000001989	Chromosome	95.85	NS
A5V9J9	I	UP000001989	Chromosome	95.67	NS
A5VCP2	I	UP000001989	Chromosome	83.79	NS
A5VCQ4	H	UP000001989	Chromosome	83.69	NS
A5VD21	A	UP000001989	Chromosome	93.52	NS
A5VFC1	F	UP000001989	Chromosome	95.12	NS
A5VFL5	E	UP000001989	Chromosome	96.02	NS
A5WDU7	A	UP000001993	Chromosome	43.64	NS
A5WI03	E	UP000001993	Chromosome	54.67	LS
A6GY07	I	UP000006394	Chromosome	22.17	NS
A6H0K2	H	UP000006394	Chromosome	27.63	NS
A6H281	H	UP000006394	Chromosome	27.71	NS
A6KWH4	G	UP000002861	Chromosome	45.70	NS
A6KWH6	G	UP000002861	Chromosome	50.05	NS
A6KWZ5	G	UP000002861	Chromosome	45.22	NS
A6KX01	A	UP000002861	Chromosome	47.06	NS
A6KX73	A	UP000002861	Chromosome	48.70	NS
A6L0Z1	A	UP000002861	Chromosome	45.80	NS
A6L1H4	A	UP000002861	Chromosome	48.81	NS
A6L1Y7	I	UP000002861	Chromosome	51.17	NS
A6L691	A	UP000002861	Chromosome	43.14	NS
A6L6T0	A	UP000002861	Chromosome	43.81	NS
A6L7L5	H	UP000002861	Chromosome	47.83	NS
A6L7R3	H	UP000002861	Chromosome	58.93	LS
A6L8J6	I	UP000000566	Chromosome	55.11	NS
A6L8P6	A	UP000000566	Chromosome	70.47	LS
A6L8Z6	A	UP000000566	Chromosome	57.04	NS
A6L9W1	H	UP000000566	Chromosome	58.19	NS
A6LA46	H	UP000000566	Chromosome	76.24	HS
A6LA58	I	UP000000566	Chromosome	63.19	NS
A6LAM6	A	UP000000566	Chromosome	61.33	NS
A6LAV5	I	UP000000566	Chromosome	66.41	NS
A6LBK6	H	UP000000566	Chromosome	60.69	NS
A6LC34	A	UP000000566	Chromosome	68.72	LS
A6LCE6	I	UP000000566	Chromosome	65.86	NS
A6LCS1	A	UP000000566	Chromosome	64.05	NS
A6LCW5	I	UP000000566	Chromosome	68.61	LS
A6LG03	A	UP000000566	Chromosome	53.25	NS
A6LH70	A	UP000000566	Chromosome	69.37	LS
A6LHH1	G	UP000000566	Chromosome	55.62	NS
A6LHH3	G	UP000000566	Chromosome	52.45	NS
A6Q134	UC	UP000001118	Chromosome	41.74	NS
A6Q3F4	I	UP000001118	Chromosome	35.80	NS
A6Q3G4	I	UP000001118	Chromosome	43.52	NS
A6Q3S8	H	UP000001118	Chromosome	38.81	NS
A6Q6X6	C	UP000006378	Chromosome	64.01	LS
A6Q7H4	H	UP000006378	Chromosome	64.50	LS
A6Q7Y3	H	UP000006378	Chromosome	57.50	NS
A6Q837	I	UP000006378	Chromosome	63.29	NS
A6Q8C0	I	UP000006378	Chromosome	51.08	NS
A6QA68	UC	UP000006378	Chromosome	58.11	NS
A6QCI3	A	UP000006378	Chromosome	68.43	LS
A6T5M4	A	UP000000265	Chromosome	71.88	NS
A6T5Z0	A	UP000000265	Chromosome	85.35	NS
A6T6K1	H	UP000000265	Chromosome	72.50	NS
A6TA71	A	UP000000265	Chromosome	49.76	HS
A6TAF1	H	UP000000265	Chromosome	79.83	NS
A6TBH4	B	UP000000265	Chromosome	88.18	LS
A6TBH5	B	UP000000265	Chromosome	86.65	LS
A6TC92	A	UP000000265	Chromosome	81.02	NS
A6TCQ5	A	UP000000265	Chromosome	79.26	NS
A6TET1	A	UP000000265	Chromosome	70.68	NS
A6TFT9	A	UP000000265	Chromosome	86.00	LS
A6THQ2	I	UP000000265	Chromosome	84.19	NS
A6VLQ9	A	UP000001114	Chromosome	49.90	NS
A6VS01	A	UP000001113	Chromosome	38.94	NS
A6VTZ9	A	UP000001113	Chromosome	36.24	NS
A6VU18	A	UP000001113	Chromosome	40.73	NS
A6VV97	H	UP000001113	Chromosome	40.77	NS
A6VWZ3	H	UP000001113	Chromosome	38.22	NS
A6W1I7	H	UP000001113	Chromosome	38.83	NS
A6WVR9	A	UP000002301	Chromosome	63.27	NS
A6WVV3	A	UP000002301	Chromosome	68.86	NS
A6WYW6	H	UP000002301	Chromosome	69.77	NS
A6X0Y5	A	UP000002301	Chromosome	72.52	NS
A6X1P3	A	UP000002301	Chromosome	66.35	NS
A6X2Y1	A	UP000002301	Chromosome	73.92	NS
A6X6A3	A	UP000002301	Chromosome	62.85	NS
A7GW90	A	UP000006380	Chromosome	51.05	NS
A7H6W0	D	UP000006382	Chromosome	98.88	NS
A7H7T6	A	UP000006382	Chromosome	98.58	NS
A7H937	A	UP000006382	Chromosome	97.88	NS
A7HB00	H	UP000006382	Chromosome	98.21	NS
A7HB94	B	UP000006382	Chromosome	97.89	NS
A7HCY8	I	UP000006382	Chromosome	97.31	NS
A7HEN5	UC	UP000006382	Chromosome	98.64	NS
A7HHS6	I	UP000006382	Chromosome	98.66	NS
A7HI96	I	UP000006382	Chromosome	98.72	NS
A7HPG0	H	UP000006377	Chromosome	67.07	NS
A7HPG5	A	UP000006377	Chromosome	79.37	NS
A7HPZ5	I	UP000006377	Chromosome	86.51	NS
A7HQH1	A	UP000006377	Chromosome	75.79	NS
A7HR04	A	UP000006377	Chromosome	85.14	NS
A7HRQ0	UC	UP000006377	Chromosome	83.68	NS
A7HTC1	H	UP000006377	Chromosome	80.21	NS
A7HUN1	A	UP000006377	Chromosome	71.12	NS
A7HYJ0	I	UP000006377	Chromosome	82.38	NS
A7I0W1	A	UP000002407	Chromosome	24.83	NS
A7IC34	A	UP000002417	Chromosome	90.00	NS
A7ICM9	A	UP000002417	Chromosome	92.06	NS
A7ICX5	I	UP000002417	Chromosome	89.91	NS
A7ID96	B	UP000002417	Chromosome	74.22	LS
A7IDI6	H	UP000002417	Chromosome	93.99	NS
A7IEA9	H	UP000002417	Chromosome	93.20	NS
A7IEF4	E	UP000002417	Chromosome	95.81	NS
A7IFQ1	B	UP000002417	Chromosome	91.87	NS
A7IHW0	A	UP000002417	Chromosome	94.62	NS
A7IJ74	H	UP000002417	Chromosome	91.08	NS
A7IKU2	I	UP000002417	Chromosome	90.42	NS
A7IMF3	I	UP000002417	Chromosome	88.28	NS
A7IMG5	I	UP000002417	Chromosome	92.52	NS
A7IMZ5	B	UP000002417	Chromosome	92.08	NS
A7IMZ6	B	UP000002417	Chromosome	91.85	NS
A7INI0	A	UP000002417	Chromosome	92.31	NS
A7IP30	B	UP000002417	Chromosome	92.43	NS
A7IP66	I	UP000002417	Chromosome	92.33	NS
A7MFN1	A	UP000000260	Chromosome	73.33	NS
A7MHC8	I	UP000000260	Chromosome	65.20	NS
A7MHJ0	B	UP000000260	Chromosome	81.55	NS
A7MHJ1	B	UP000000260	Chromosome	80.21	NS
A8ADB9	A	UP000008148	Chromosome	72.06	NS
A8AEE5	B	UP000008148	Chromosome	72.40	NS
A8AEE6	B	UP000008148	Chromosome	74.45	NS
A8AJQ7	I	UP000008148	Chromosome	68.26	NS
A8AJY3	A	UP000008148	Chromosome	68.06	NS
A8AKC9	A	UP000008148	Chromosome	69.02	NS
A8AQG5	A	UP000008148	Chromosome	63.58	NS
A8EQX6	I	UP000001136	Chromosome	11.00	NS
A8ES11	C	UP000001136	Chromosome	11.10	NS
A8ET04	A	UP000001136	Chromosome	11.70	NS
A8EVX8	H	UP000001136	Chromosome	12.37	NS
A8EWQ2	A	UP000001136	Chromosome	10.46	NS
A8EWW3	A	UP000001136	Chromosome	10.98	NS
A8GAU0	A	UP000007074	Chromosome	67.11	NS
A8GD42	A	UP000007074	Chromosome	72.74	NS
A8GEN9	A	UP000007074	Chromosome	73.67	NS
A8GGJ9	H	UP000007074	Chromosome	66.50	NS
A8GH70	I	UP000007074	Chromosome	73.46	NS
A8GHQ9	B	UP000007074	Chromosome	76.92	NS
A8GHR0	B	UP000007074	Chromosome	75.85	NS
A8GI56	A	UP000007074	Chromosome	76.50	NS
A8GZE8	A	UP000002608	Chromosome	49.66	NS
A8GZH8	I	UP000002608	Chromosome	48.57	NS
A8GZY2	I	UP000002608	Chromosome	54.05	LS
A8H0P0	H	UP000002608	Chromosome	55.29	LS
A8H1P1	A	UP000002608	Chromosome	55.08	LS
A8H1P5	A	UP000002608	Chromosome	50.34	NS
A8H264	H	UP000002608	Chromosome	54.86	LS
A8H2V1	H	UP000002608	Chromosome	56.72	HS
A8H3B5	H	UP000002608	Chromosome	54.80	LS
A8H3G5	G	UP000002608	Chromosome	52.44	NS
A8H3G6	G	UP000002608	Chromosome	48.14	NS
A8H418	A	UP000002608	Chromosome	46.47	NS
A8H4L0	H	UP000002608	Chromosome	48.02	NS
A8H4M6	A	UP000002608	Chromosome	44.40	NS
A8H5U4	H	UP000002608	Chromosome	49.41	NS
A8H6D9	A	UP000002608	Chromosome	44.43	NS
A8H8X0	H	UP000002608	Chromosome	56.53	HS
A8H9R2	I	UP000002608	Chromosome	58.32	HS
A8H9Y3	A	UP000002608	Chromosome	43.40	NS
A8HY52	B	UP000000270	Chromosome	92.70	NS
A8I0N4	H	UP000000270	Chromosome	83.51	NS
A8I1D7	B	UP000000270	Chromosome	87.02	NS
A8I6L9	B	UP000000270	Chromosome	91.49	NS
A8I6N3	B	UP000000270	Chromosome	92.44	NS
A8I6N6	B	UP000000270	Chromosome	90.85	NS
A8I8I7	A	UP000000270	Chromosome	89.88	NS
A8IHJ8	A	UP000000270	Chromosome	89.05	NS
A8IHP8	A	UP000000270	Chromosome	94.77	LS
A8IKH7	A	UP000000270	Chromosome	93.02	NS
A8IN14	E	UP000000270	Chromosome	93.50	NS
A8LHV7	H	UP000006833	Chromosome	91.34	NS
A8LIF0	H	UP000006833	Chromosome	86.54	NS
A8LKI6	H	UP000006833	Chromosome	87.83	NS
A8LL65	H	UP000006833	Chromosome	90.40	NS
A8LRV5	G	UP000006833	Chromosome	90.14	NS
A8ZXR3	H	UP000008561	Chromosome	81.98	NS
A8ZYH3	A	UP000008561	Chromosome	80.28	NS
A9BM47	I	UP000000784	Chromosome	92.04	NS
A9BN70	A	UP000000784	Chromosome	93.02	NS
A9BPA1	I	UP000000784	Chromosome	92.37	NS
A9BPE3	A	UP000000784	Chromosome	94.08	NS
A9BR61	I	UP000000784	Chromosome	87.98	NS
A9BR88	A	UP000000784	Chromosome	90.30	NS
A9BSB8	I	UP000000784	Chromosome	94.92	NS
A9BSZ9	I	UP000000784	Chromosome	70.84	LS
A9BT25	I	UP000000784	Chromosome	71.65	LS
A9BTT3	I	UP000000784	Chromosome	84.01	NS
A9BTX6	I	UP000000784	Chromosome	92.67	NS
A9BUT6	I	UP000000784	Chromosome	94.33	NS
A9BVI9	B	UP000000784	Chromosome	91.64	NS
A9BVJ0	B	UP000000784	Chromosome	89.18	NS
A9BWM2	I	UP000000784	Chromosome	90.28	NS
A9BWQ9	D	UP000000784	Chromosome	93.12	NS
A9BXK5	H	UP000000784	Chromosome	91.10	NS
A9BXU3	A	UP000000784	Chromosome	94.46	NS
A9BZ02	B	UP000000784	Chromosome	93.87	NS
A9BZ03	B	UP000000784	Chromosome	92.60	NS
A9BZU8	A	UP000000784	Chromosome	94.28	NS
A9C122	A	UP000000784	Chromosome	95.14	NS
A9C1M8	H	UP000000784	Chromosome	93.19	NS
A9CEU8	A	UP000000813	Chromosome	77.89	NS
A9CEY4	B	UP000000813	Chromosome	77.08	NS
A9CFN7	H	UP000000813	Chromosome	76.37	NS
A9CGX6	D	UP000000813	Chromosome	76.17	NS
A9CHN6	A	UP000000813	Chromosome	76.31	NS
A9CHS0	A	UP000000813	Chromosome	80.28	NS
A9CHW8	E	UP000000813	Chromosome	82.29	LS
A9CIC6	A	UP000000813	Chromosome	77.03	NS
A9CZ03	H	UP000004291	Chromosome	77.02	NS
A9D174	A	UP000004291	Chromosome	71.66	NS
A9D791	H	UP000004291	Chromosome	61.63	LS
A9DAC6	A	UP000004291	Chromosome	78.69	NS
A9DAL7	H	UP000004291	Chromosome	70.72	NS
A9DAR0	H	UP000004291	Chromosome	79.23	NS
A9DFA0	H	UP000004291	Chromosome	74.26	NS
A9DHD5	H	UP000004291	Chromosome	72.14	NS
A9F7Y0	F	UP000002139	Chromosome	97.59	NS
A9FDQ9	UC	UP000002139	Chromosome	96.84	NS
A9FLT6	I	UP000002139	Chromosome	92.39	NS
A9FM02	I	UP000002139	Chromosome	93.89	NS
A9FNF4	UC	UP000002139	Chromosome	97.57	NS
A9FWT8	UC	UP000002139	Chromosome	96.42	NS
A9G498	I	UP000002139	Chromosome	97.65	NS
A9GAQ5	I	UP000002139	Chromosome	97.32	NS
A9GB68	UC	UP000002139	Chromosome	97.38	NS
A9H209	A	UP000001176	Chromosome	73.48	LS
A9H3F4	B	UP000001176	Chromosome	92.29	NS
A9H3U4	F	UP000001176	Chromosome	60.11	HS
A9H8A0	F	UP000001176	Chromosome	89.24	NS
A9HA46	F	UP000001176	Chromosome	80.62	NS
A9HD51	H	UP000001176	Chromosome	79.02	NS
A9HDA2	B	UP000001176	Chromosome	90.89	NS
A9HEG1	A	UP000001176	Chromosome	91.08	NS
A9HG69	I	UP000001176	Chromosome	91.86	NS
A9HN20	I	UP000001176	Chromosome	89.75	NS
A9I1J4	B	UP000001225	Chromosome	91.55	NS
A9I1J7	B	UP000001225	Chromosome	89.89	NS
A9I491	A	UP000001225	Chromosome	89.09	NS
A9IA25	A	UP000001225	Chromosome	82.76	NS
A9IDK7	A	UP000001225	Chromosome	90.96	NS
A9IEX8	I	UP000001225	Chromosome	62.88	HS
A9IF41	I	UP000001225	Chromosome	55.25	HS
A9IT11	A	UP000001225	Chromosome	89.28	NS
A9MHR0	A	UP000002084	Chromosome	64.84	NS
A9MKW9	B	UP000002084	Chromosome	65.43	NS
A9MKX0	B	UP000002084	Chromosome	69.26	NS
A9MLZ7	A	UP000002084	Chromosome	62.38	NS
A9MN91	A	UP000002084	Chromosome	54.43	NS
A9QPK7	I	UP000009149	Chromosome	51.25	NS
B0C497	H	UP000000268	Chromosome	54.68	NS
B0C4T3	A	UP000000268	Chromosome	56.16	NS
B0C5H4	H	UP000000268	Chromosome	58.20	LS
B0CBY5	H	UP000000268	Chromosome	53.67	NS
B0CCA3	A	UP000000268	Chromosome	54.49	NS
B0JH07	G	UP000001510	Chromosome	39.03	NS
B0JJE7	H	UP000001510	Chromosome	30.11	NS
B0JNK5	A	UP000001510	Chromosome	55.13	LS
B0JNX6	E	UP000001510	Chromosome	43.35	NS
B0JQ78	E	UP000001510	Chromosome	43.88	NS
B0SJ11	H	UP000001847	Chromosome	36.25	NS
B0SJ97	I	UP000001847	Chromosome	30.62	NS
B0SLT2	H	UP000001847	Chromosome	37.96	NS
B0SMH3	G	UP000001847	Chromosome	30.98	NS
B0SMH4	UC	UP000001847	Chromosome	32.36	NS
B0SP98	I	UP000001847	Chromosome	38.20	NS
B0SQ15	I	UP000001847	Chromosome	28.45	NS
B0SQ55	I	UP000001847	Chromosome	26.67	LS
B0SQM1	H	UP000001847	Chromosome	41.01	NS
B0SRE1	I	UP000001847	Chromosome	23.88	HS
B0SRG1	A	UP000001847	Chromosome	32.52	NS
B0STU0	UC	UP000001847	Chromosome	44.19	LS
B0SU24	I	UP000001847	Chromosome	38.54	NS
B0SUQ9	E	UP000001316	Chromosome	94.82	NS
B0SUU4	I	UP000001316	Chromosome	88.62	NS
B0SUV5	I	UP000001316	Chromosome	87.33	NS
B0SUY2	I	UP000001316	Chromosome	88.76	NS
B0SW12	H	UP000001316	Chromosome	95.23	NS
B0SWH2	H	UP000001316	Chromosome	89.69	NS
B0SWU3	A	UP000001316	Chromosome	93.52	NS
B0SX56	A	UP000001316	Chromosome	94.81	NS
B0SYS9	E	UP000001316	Chromosome	94.32	NS
B0SZH6	A	UP000001316	Chromosome	83.68	NS
B0T1L8	A	UP000001316	Chromosome	88.91	NS
B0T3X0	B	UP000001316	Chromosome	95.23	NS
B0T3X1	B	UP000001316	Chromosome	94.17	NS
B0U9K4	I	UP000001185	Chromosome	97.13	NS
B0UCP0	I	UP000001185	Chromosome	98.01	NS
B0UE75	I	UP000001185	Chromosome	94.08	NS
B0UEB3	H	UP000001185	Chromosome	97.61	NS
B0UEU3	E	UP000001185	Chromosome	97.40	NS
B0UHH2	A	UP000001185	Chromosome	98.49	NS
B0UI34	A	UP000001185	Chromosome	97.27	NS
B0UJE4	E	UP000001185	Chromosome	98.37	NS
B0ULN0	B	UP000001185	Chromosome	98.37	NS
B0UMC5	A	UP000001185	Chromosome	97.46	NS
B0UMT1	B	UP000001185	Chromosome	97.99	NS
B0UNT4	H	UP000001185	Chromosome	96.35	NS
B0UPA2	A	UP000001185	Chromosome	98.01	NS
B0UQH0	B	UP000001185	Chromosome	98.39	NS
B0UT49	A	UP000008543	Chromosome	28.10	NS
B0VHT9	UC	UP000002019	Chromosome	37.07	NS
B0VLF8	A	UP000001741	Chromosome	36.32	NS
B0VPE4	I	UP000001741	Chromosome	35.33	NS
B0VQ02	H	UP000001741	Chromosome	37.27	LS
B0VRX0	D	UP000001741	Chromosome	32.14	NS
B0VSH0	A	UP000001741	Chromosome	33.99	NS
B1KDG2	I	UP000002168	Chromosome	51.10	LS
B1KDR5	A	UP000002168	Chromosome	48.11	NS
B1KF33	H	UP000002168	Chromosome	48.96	NS
B1KG39	H	UP000002168	Chromosome	46.65	NS
B1KHS3	H	UP000002168	Chromosome	48.34	NS
B1KJ01	A	UP000002168	Chromosome	49.47	NS
B1KJ96	H	UP000002168	Chromosome	50.24	LS
B1KJI5	A	UP000002168	Chromosome	47.01	NS
B1KL92	A	UP000002168	Chromosome	49.04	NS
B1KLD0	H	UP000002168	Chromosome	48.39	NS
B1KM77	I	UP000002168	Chromosome	49.00	NS
B1KNY5	G	UP000002168	Chromosome	47.59	NS
B1KPF9	G	UP000002168	Chromosome	45.91	NS
B1KPG0	G	UP000002168	Chromosome	44.53	NS
B1KQA8	A	UP000002168	Chromosome	52.14	LS
B1KR35	I	UP000002168	Chromosome	51.81	LS
B1LS04	F	UP000006589	Chromosome	92.56	NS
B1LS62	A	UP000006589	Chromosome	95.73	NS
B1LSL6	I	UP000006589	Chromosome	95.27	NS
B1LV54	E	UP000006589	Chromosome	97.70	NS
B1LW13	I	UP000006589	Chromosome	97.43	NS
B1LY17	I	UP000006589	Chromosome	97.26	NS
B1LZ11	A	UP000006589	Chromosome	97.75	NS
B1M041	I	UP000006589	Chromosome	95.33	NS
B1M2U9	I	UP000006589	Chromosome	95.75	NS
B1M348	H	UP000006589	Chromosome	96.77	NS
B1M3E3	B	UP000006589	Chromosome	96.63	NS
B1M3S3	E	UP000006589	Chromosome	97.18	NS
B1M3W2	B	UP000006589	Chromosome	97.82	NS
B1M4D8	I	UP000006589	Chromosome	98.24	NS
B1M4X8	A	UP000006589	Chromosome	98.86	NS
B1M543	F	UP000006589	Chromosome	97.98	NS
B1M5J6	A	UP000006589	Chromosome	95.63	NS
B1M827	A	UP000006589	Chromosome	97.46	NS
B1WNC3	A	UP000001203	Chromosome	32.82	NS
B1WP09	G	UP000001203	Chromosome	26.51	NS
B1WSA6	A	UP000001203	Chromosome	42.81	LS
B1WSF1	E	UP000001203	Chromosome	29.04	NS
B1WVV9	H	UP000001203	Chromosome	38.56	NS
B1WYC6	I	UP000001203	Chromosome	36.15	NS
B1WYN7	UC	UP000001203	Chromosome	34.37	NS
B1X1C5	G	UP000001203	Chromosome	39.96	NS
B1XJF6	A	UP000001688	Chromosome	55.30	NS
B1XLB8	E	UP000001688	Chromosome	60.32	NS
B1XPW6	G	UP000001688	Chromosome	58.12	NS
B1Y1D6	A	UP000001693	Chromosome	95.91	NS
B1Y216	I	UP000001693	Chromosome	93.35	NS
B1Y5S1	A	UP000001693	Chromosome	96.22	NS
B1Y5V2	H	UP000001693	Chromosome	94.01	NS
B1Y6H5	H	UP000001693	Chromosome	94.66	NS
B1Y6U1	I	UP000001693	Chromosome	94.47	NS
B1Y8F2	E	UP000001693	Chromosome	94.79	NS
B1ZNH6	B	UP000007013	Chromosome	88.60	NS
B1ZNH7	B	UP000007013	Chromosome	89.35	NS
B1ZPY2	I	UP000007013	Chromosome	74.84	NS
B1ZPZ3	I	UP000007013	Chromosome	78.79	NS
B1ZRV4	H	UP000007013	Chromosome	85.99	NS
B1ZSN9	H	UP000007013	Chromosome	88.69	NS
B1ZTQ0	I	UP000007013	Chromosome	88.92	NS
B1ZU72	A	UP000007013	Chromosome	87.23	NS
B1ZWU0	A	UP000007013	Chromosome	88.01	NS
B1ZYA4	I	UP000007013	Chromosome	88.06	NS
B1ZYH9	A	UP000007013	Chromosome	89.61	NS
B1ZYJ2	A	UP000007013	Chromosome	88.94	NS
B2FJS4	B	UP000008840	Chromosome	92.21	NS
B2FJS5	B	UP000008840	Chromosome	92.12	NS
B2FLA7	A	UP000008840	Chromosome	89.70	NS
B2FLN5	A	UP000008840	Chromosome	89.43	NS
B2FLY4	A	UP000008840	Chromosome	90.63	NS
B2FN21	G	UP000008840	Chromosome	88.84	NS
B2FNF1	I	UP000008840	Chromosome	86.73	NS
B2FQ55	A	UP000008840	Chromosome	88.48	NS
B2FRL7	I	UP000008840	Chromosome	77.84	NS
B2FS39	I	UP000008840	Chromosome	85.96	NS
B2FSE2	A	UP000008840	Chromosome	89.06	NS
B2FTP9	I	UP000008840	Chromosome	88.30	NS
B2FTS1	H	UP000008840	Chromosome	90.32	NS
B2FU00	I	UP000008840	Chromosome	70.94	HS
B2FUV2	A	UP000008840	Chromosome	89.53	NS
B2IBM7	A	UP000001695	Chromosome	76.73	NS
B2IBQ8	F	UP000001695	Chromosome	71.50	NS
B2IGL2	I	UP000001695	Chromosome	66.57	NS
B2IHM9	A	UP000001695	Chromosome	74.60	NS
B2IIV1	H	UP000001695	Chromosome	74.98	NS
B2IJ47	B	UP000001695	Chromosome	68.72	NS
B2IKA1	H	UP000001695	Chromosome	65.81	NS
B2IKG7	F	UP000001695	Chromosome	69.00	NS
B2IKV1	B	UP000001695	Chromosome	76.93	LS
B2IKV2	B	UP000001695	Chromosome	76.08	NS
B2IV96	B	UP000001191	Chromosome	45.43	LS
B2IVA6	A	UP000001191	Chromosome	39.60	NS
B2J2J9	B	UP000001191	Chromosome	44.53	NS
B2J2K0	B	UP000001191	Chromosome	45.60	LS
B2J4B6	E	UP000001191	Chromosome	40.29	NS
B2J500	A	UP000001191	Chromosome	39.25	NS
B2J6I9	A	UP000001191	Chromosome	35.71	NS
B2J9L5	E	UP000001191	Chromosome	42.70	NS
B2JA66	G	UP000001191	Chromosome	36.59	NS
B2JCF3	B	UP000001192	Chromosome	89.01	LS
B2JCF4	B	UP000001192	Chromosome	85.24	NS
B2JDF4	A	UP000001192	Chromosome	86.76	NS
B2JEG1	A	UP000001192	Chromosome	95.32	HS
B2JFW1	A	UP000001192	Chromosome	83.63	NS
B2JHV7	H	UP000001192	Chromosome	84.53	NS
B2JLK3	B	UP000001192	Chromosome	82.16	NS
B2JLK4	B	UP000001192	Chromosome	82.52	NS
B2JLK7	A	UP000001192	Chromosome	86.80	NS
B2JLM1	H	UP000001192	Chromosome	78.74	NS
B2JLZ2	H	UP000001192	Chromosome	84.40	NS
B2JP28	A	UP000001192	Chromosome	95.23	HS
B2JR79	A	UP000001192	Chromosome	83.15	NS
B2KAZ2	UC	UP000001029	Chromosome	40.60	NS
B2U811	A	UP000002566	Chromosome	85.35	NS
B2U8P8	A	UP000002566	Chromosome	87.93	NS
B2UC62	I	UP000002566	Chromosome	83.89	NS
B2UDH1	I	UP000002566	Chromosome	84.00	NS
B2UEC6	I	UP000002566	Chromosome	73.87	NS
B2UF14	I	UP000002566	Chromosome	84.11	NS
B2UFS6	H	UP000002566	Chromosome	86.92	NS
B2UI80	B	UP000002566	Chromosome	89.36	NS
B2UI81	B	UP000002566	Chromosome	88.42	NS
B2UIC0	A	UP000002566	Chromosome	87.93	NS
B2UIH9	I	UP000002566	Chromosome	85.56	NS
B2UIR9	I	UP000002566	Chromosome	79.87	NS
B2UJ82	E	UP000002566	Chromosome	86.27	NS
B2UJL6	I	UP000002566	Chromosome	86.76	NS
B2UK79	F	UP000002566	Chromosome	87.93	NS
B2ULQ8	A	UP000001031	Chromosome	73.75	NS
B2UMB4	A	UP000001031	Chromosome	74.93	NS
B2UP69	A	UP000001031	Chromosome	79.05	NS
B2UP81	A	UP000001031	Chromosome	81.53	LS
B2UQI8	A	UP000001031	Chromosome	76.14	NS
B2UR00	I	UP000001031	Chromosome	72.36	NS
B2V5P6	UC	UP000001201	Chromosome	23.55	NS
B2V6D7	I	UP000001201	Chromosome	23.64	NS
B2V7B3	H	UP000001201	Chromosome	22.64	NS
B2V7S1	I	UP000001201	Chromosome	35.37	HS
B2V8Y1	I	UP000001201	Chromosome	26.54	NS
B2V9X3	UC	UP000001201	Chromosome	22.71	NS
B2VE58	A	UP000001726	Chromosome	65.22	NS
B2VFQ4	B	UP000001726	Chromosome	72.49	NS
B2VFQ5	B	UP000001726	Chromosome	74.33	NS
B2VFT1	B	UP000001726	Chromosome	76.67	LS
B2VFT2	B	UP000001726	Chromosome	76.94	LS
B2VHV6	A	UP000001726	Chromosome	64.82	NS
B3DVU6	UC	UP000009149	Chromosome	46.54	NS
B3DVU7	UC	UP000009149	Chromosome	49.02	NS
B3DWS9	H	UP000009149	Chromosome	54.15	NS
B3DXB9	F	UP000009149	Chromosome	51.53	NS
B3DXR2	F	UP000009149	Chromosome	44.83	NS
B3DYP3	I	UP000009149	Chromosome	57.32	NS
B3DZZ3	I	UP000009149	Chromosome	59.93	LS
B3E235	A	UP000002420	Chromosome	73.86	NS
B3E265	H	UP000002420	Chromosome	69.95	NS
B3E352	I	UP000002420	Chromosome	72.66	NS
B3E5A3	B	UP000002420	Chromosome	72.85	NS
B3E876	A	UP000002420	Chromosome	70.00	NS
B3E972	I	UP000002420	Chromosome	86.81	HS
B3EA71	D	UP000002420	Chromosome	84.03	HS
B3EKC8	H	UP000001228	Chromosome	59.24	NS
B3EL22	H	UP000001228	Chromosome	60.22	NS
B3EPD8	I	UP000001228	Chromosome	56.79	NS
B3EQH2	H	UP000001228	Chromosome	56.76	NS
B3EQH4	A	UP000001228	Chromosome	60.02	NS
B3PDL4	A	UP000001036	Chromosome	65.68	NS
B3PFW6	I	UP000001036	Chromosome	60.25	NS
B3PHV2	I	UP000001036	Chromosome	63.17	NS
B3PI32	B	UP000001036	Chromosome	79.28	HS
B3PI33	B	UP000001036	Chromosome	78.40	HS
B3PK07	A	UP000001036	Chromosome	52.65	NS
B3PKL4	A	UP000001036	Chromosome	71.07	NS
B3QT38	A	UP000001208	Chromosome	57.39	NS
B3QUH9	I	UP000001208	Chromosome	67.57	HS
B3QYK0	H	UP000001208	Chromosome	54.42	NS
B3QYT2	H	UP000001208	Chromosome	52.99	NS
B3QYU9	UC	UP000001208	Chromosome	57.17	NS
B3QYY0	UC	UP000001208	Chromosome	58.87	NS
B4E8U7	A	UP000001035	Chromosome	93.60	NS
B4E9W0	A	UP000001035	Chromosome	87.24	NS
B4EA05	A	UP000001035	Chromosome	91.00	NS
B4EAB0	H	UP000001035	Chromosome	93.52	NS
B4ED15	B	UP000001035	Chromosome	96.19	NS
B4ED16	B	UP000001035	Chromosome	95.38	NS
B4ED56	F	UP000001035	Chromosome	93.20	NS
B4EF71	A	UP000001035	Chromosome	91.51	NS
B4EIX6	F	UP000001035	Chromosome	94.32	NS
B4EJF8	I	UP000001035	Chromosome	89.24	NS
B4EJQ0	A	UP000001035	Chromosome	92.97	NS
B4ELR4	I	UP000001035	Chromosome	94.49	NS
B4EMS9	A	UP000001035	Chromosome	93.29	NS
B4ENX8	F	UP000001035	Chromosome	94.35	NS
B4ENY6	A	UP000001035	Chromosome	88.46	NS
B4EPF3	A	UP000001035	Chromosome	93.05	NS
B4EU69	A	UP000008319	Chromosome	36.85	NS
B4EWZ8	A	UP000008319	Chromosome	35.31	NS
B4EYA0	B	UP000008319	Chromosome	37.07	NS
B4EYA1	B	UP000008319	Chromosome	34.24	NS
B4EYF3	A	UP000008319	Chromosome	33.82	NS
B4R7V9	A	UP000001868	Chromosome	98.11	NS
B4R8H4	A	UP000001868	Chromosome	97.13	NS
B4R9T2	I	UP000001868	Chromosome	92.45	NS
B4R9U5	I	UP000001868	Chromosome	93.62	NS
B4R9V3	I	UP000001868	Chromosome	94.19	NS
B4RBL9	H	UP000001868	Chromosome	97.77	NS
B4RDE8	H	UP000001868	Chromosome	97.04	NS
B4RDW7	E	UP000001868	Chromosome	97.89	NS
B4RHC8	A	UP000001868	Chromosome	96.89	NS
B4S3V5	H	UP000002725	Chromosome	58.97	NS
B4S701	H	UP000002725	Chromosome	59.27	NS
B4S722	H	UP000002725	Chromosome	53.89	NS
B4S8N3	A	UP000002725	Chromosome	56.91	NS
B4S8N6	H	UP000002725	Chromosome	53.06	NS
B4SAW5	UC	UP000002724	Chromosome	54.78	NS
B4SB54	A	UP000002724	Chromosome	74.48	HS
B4SG86	A	UP000002724	Chromosome	57.42	NS
B4SGE4	H	UP000002724	Chromosome	52.85	NS
B4U5N3	H	UP000001872	Chromosome	32.62	NS
B4U7Z8	UC	UP000001872	Chromosome	29.30	NS
B4U8K9	I	UP000001872	Chromosome	28.05	NS
B4U8L8	I	UP000001872	Chromosome	25.19	NS
B5E8B1	B	UP000008825	Chromosome	87.91	NS
B5EBT1	I	UP000008825	Chromosome	87.73	NS
B5EDI0	I	UP000008825	Chromosome	89.39	NS
B5EEQ7	H	UP000008825	Chromosome	90.07	NS
B5EF71	A	UP000008825	Chromosome	88.03	NS
B5EG83	D	UP000008825	Chromosome	89.60	NS
B5YGG5	A	UP000000718	Chromosome	34.10	HS
B5YKJ4	B	UP000000718	Chromosome	20.14	NS
B6IQI6	H	UP000001591	Chromosome	94.05	NS
B6IQJ4	A	UP000001591	Chromosome	93.97	NS
B6IRM3	E	UP000001591	Chromosome	94.29	NS
B6IS09	I	UP000001591	Chromosome	93.75	NS
B6IT76	H	UP000001591	Chromosome	94.12	NS
B6IU68	H	UP000001591	Chromosome	96.13	NS
B6IWB5	H	UP000001591	Chromosome	95.66	NS
B6IWD2	A	UP000001591	Chromosome	95.35	NS
B6IXR8	A	UP000001591	Chromosome	88.04	NS
B6IY55	A	UP000001591	Chromosome	93.42	NS
B6IY67	A	UP000001591	Chromosome	91.03	NS
B6J9V5	I	UP000007730	Chromosome	77.81	NS
B6JDG9	I	UP000007730	Chromosome	84.77	NS
B6JDS8	I	UP000007730	Chromosome	78.51	NS
B6JF80	A	UP000007730	Chromosome	88.40	LS
B6JG43	A	UP000007730	Chromosome	81.74	NS
B6JG47	F	UP000007730	Chromosome	81.22	NS
B6JG57	I	UP000007730	Chromosome	85.41	NS
B6JGB3	A	UP000007730	Chromosome	82.00	NS
B6JHB9	H	UP000007730	Chromosome	79.33	NS
B6JHJ4	I	UP000007730	Chromosome	66.95	LS
B6JHQ5	B	UP000007730	Chromosome	87.23	NS
B6JI38	B	UP000007730	Chromosome	86.57	NS
B6JI39	B	UP000007730	Chromosome	83.98	NS
B6JJF8	I	UP000007730	Chromosome	75.24	NS
B7J4P6	I	UP000001362	Chromosome	65.71	NS
B7J4Q4	I	UP000001362	Chromosome	86.64	HS
B7J4W3	B	UP000001362	Chromosome	63.77	NS
B7J6D1	H	UP000001362	Chromosome	70.17	NS
B7J6X1	I	UP000001362	Chromosome	82.08	LS
B7JBE0	B	UP000001362	Chromosome	78.01	NS
B7JC43	I	UP000001362	Chromosome	75.89	NS
B7JUQ1	I	UP000008204	Chromosome	41.61	NS
B7JVM0	A	UP000008204	Chromosome	47.79	LS
B7K2T3	G	UP000008204	Chromosome	40.11	NS
B7K4T5	G	UP000008204	Chromosome	30.51	NS
B7K748	A	UP000002384	Chromosome	38.51	NS
B7K7W2	A	UP000002384	Chromosome	39.56	NS
B7KE72	E	UP000002384	Chromosome	22.97	NS
B7KHF9	G	UP000002384	Chromosome	34.95	NS
B7KIJ9	I	UP000002384	Chromosome	41.56	LS
B7VGM1	A	UP000009100	Chromosome	44.19	NS
B7VGW3	H	UP000009100	Chromosome	46.09	NS
B7VH78	H	UP000009100	Chromosome	52.66	LS
B7VHX4	A	UP000009100	Chromosome	49.61	NS
B7VIF5	H	UP000009100	Chromosome	49.42	NS
B7VJJ2	H	UP000009100	Chromosome	45.73	NS
B7VRD0	I	UP000009100	Chromosome	51.43	LS
B7VRK3	H	UP000009100	Chromosome	42.26	NS
B7VSC3	A	UP000009100	Chromosome	47.19	NS
B7VSH8	H	UP000009100	Chromosome	45.29	NS
B7VTK7	A	UP000009100	Chromosome	48.65	NS
B7VTX4	H	UP000009100	Chromosome	50.75	LS
B8DLT7	B	UP000001361	Chromosome	93.74	NS
B8DN53	A	UP000001361	Chromosome	92.18	NS
B8DQI7	A	UP000001361	Chromosome	92.22	NS
B8EIV6	A	UP000002257	Chromosome	84.54	NS
B8EJW7	A	UP000002257	Chromosome	83.96	NS
B8EKK3	F	UP000002257	Chromosome	85.01	NS
B8EKM2	A	UP000002257	Chromosome	83.78	NS
B8ELM2	H	UP000002257	Chromosome	84.54	NS
B8EN14	B	UP000002257	Chromosome	84.29	NS
B8EN15	B	UP000002257	Chromosome	84.76	NS
B8EN87	A	UP000002257	Chromosome	81.69	NS
B8ENQ1	E	UP000002257	Chromosome	85.85	NS
B8EQK1	A	UP000002257	Chromosome	83.81	NS
B8ES80	B	UP000002257	Chromosome	69.47	NS
B8ES97	F	UP000002257	Chromosome	82.57	NS
B8EST2	A	UP000002257	Chromosome	82.10	NS
B8ETC4	F	UP000002257	Chromosome	78.54	NS
B8F334	A	UP000006743	Chromosome	37.86	NS
B8FA49	H	UP000000739	Chromosome	75.87	NS
B8FAV0	H	UP000000739	Chromosome	78.32	NS
B8FD80	A	UP000000739	Chromosome	73.90	NS
B8FLF7	H	UP000000739	Chromosome	70.91	NS
B8FLR4	UC	UP000000739	Chromosome	70.08	NS
B8GMG4	A	UP000002383	Chromosome	85.18	NS
B8GN01	H	UP000002383	Chromosome	94.05	NS
B8GNI7	I	UP000002383	Chromosome	79.46	NS
B8GPP8	H	UP000002383	Chromosome	91.90	NS
B8GQU0	I	UP000002383	Chromosome	85.10	NS
B8GRU8	H	UP000002383	Chromosome	92.15	NS
B8GRW4	I	UP000002383	Chromosome	85.99	NS
B8GRZ0	A	UP000002383	Chromosome	93.88	NS
B8GSB0	G	UP000002383	Chromosome	87.55	NS
B8GSC0	H	UP000002383	Chromosome	79.00	NS
B8GUP2	UC	UP000002383	Chromosome	90.86	NS
B8HLV6	G	UP000002511	Chromosome	58.70	NS
B8HNG2	A	UP000002511	Chromosome	58.33	NS
B8HPN2	A	UP000002511	Chromosome	58.90	NS
B8HTD0	I	UP000002511	Chromosome	55.08	NS
B8HU65	H	UP000002511	Chromosome	56.87	NS
B8IBJ3	H	UP000008207	Chromosome	93.38	NS
B8IBQ8	B	UP000008207	Chromosome	95.48	NS
B8ICI4	B	UP000008207	Chromosome	91.98	NS
B8IF55	H	UP000008207	Chromosome	95.75	NS
B8IGV3	I	UP000008207	Chromosome	96.23	NS
B8IHJ7	A	UP000008207	Chromosome	96.71	NS
B8IHU5	B	UP000008207	Chromosome	96.09	NS
B8II90	A	UP000008207	Chromosome	86.19	NS
B8IJY5	A	UP000008207	Chromosome	96.59	NS
B8ILZ4	E	UP000008207	Chromosome	96.65	NS
B8IML3	A	UP000008207	Chromosome	94.26	NS
B8IQ07	E	UP000008207	Chromosome	96.44	NS
B8IQE6	I	UP000008207	Chromosome	94.19	NS
B8ITK0	E	UP000008207	Chromosome	96.92	NS
B8IUQ3	I	UP000008207	Chromosome	95.19	NS
B8IUX2	B	UP000008207	Chromosome	96.06	NS
B8IUX3	B	UP000008207	Chromosome	94.43	NS
B8IYR4	B	UP000002598	Chromosome	74.26	NS
B8IYR5	B	UP000002598	Chromosome	74.74	NS
B8J386	A	UP000002598	Chromosome	76.12	NS
B8J3Y9	B	UP000002598	Chromosome	75.19	NS
B9J8L7	E	UP000001600	Chromosome	82.52	NS
B9J8U3	A	UP000001600	Chromosome	81.52	NS
B9JB15	H	UP000001600	Chromosome	83.46	NS
B9JC14	B	UP000001600	Chromosome	81.73	NS
B9JCR7	E	UP000001600	Chromosome	77.28	NS
B9JDA5	A	UP000001600	Chromosome	81.36	NS
B9JDA6	B	UP000001600	Chromosome	83.01	NS
B9JDA7	B	UP000001600	Chromosome	83.27	NS
B9JDC8	A	UP000001600	Chromosome	87.27	LS
B9JDJ4	A	UP000001600	Chromosome	82.55	NS
B9JH18	A	UP000001600	Chromosome	81.61	NS
B9JI72	H	UP000001600	Chromosome	81.62	NS
B9JIQ8	H	UP000001600	Chromosome	68.66	NS
B9JKB5	A	UP000001600	Chromosome	81.82	NS
B9JMX4	A	UP000001600	Chromosome	80.04	NS
B9JU04	H	UP000001596	Chromosome	80.91	HS
B9JU61	B	UP000001596	Chromosome	74.43	NS
B9K0H7	H	UP000001596	Chromosome	66.76	NS
B9K149	A	UP000001596	Chromosome	72.45	NS
B9K1B0	B	UP000001596	Chromosome	77.83	LS
B9K1B1	B	UP000001596	Chromosome	71.72	NS
B9K1L4	A	UP000001596	Chromosome	69.77	NS
B9K2E7	A	UP000001596	Chromosome	67.56	NS
B9KCM2	C	UP000007727	Chromosome	18.01	NS
B9KE71	A	UP000007727	Chromosome	17.00	NS
B9KIT1	H	UP000007307	Chromosome	53.47	NS
B9L642	H	UP000000448	Chromosome	30.87	NS
B9L845	UC	UP000000448	Chromosome	43.07	HS
B9L9G5	H	UP000000448	Chromosome	24.02	NS
B9LZN3	H	UP000007721	Chromosome	66.36	NS
B9M051	I	UP000007721	Chromosome	68.09	NS
B9M0R2	I	UP000007721	Chromosome	79.25	LS
B9M1N9	B	UP000007721	Chromosome	68.05	NS
B9M1S4	I	UP000007721	Chromosome	67.44	NS
B9M2D1	D	UP000007721	Chromosome	75.64	NS
B9M3U3	A	UP000007721	Chromosome	72.93	NS
B9M7J7	I	UP000007721	Chromosome	67.96	NS
B9M8P1	I	UP000007721	Chromosome	73.10	NS
C0QAA6	A	UP000000442	Chromosome	67.46	NS
C0QC50	H	UP000000442	Chromosome	74.61	HS
C0QC58	A	UP000000442	Chromosome	70.08	LS
C0QDU4	UC	UP000000442	Chromosome	65.89	NS
C0QE51	I	UP000000442	Chromosome	54.38	NS
C0QE96	H	UP000000442	Chromosome	71.70	LS
C0QFG3	H	UP000000442	Chromosome	62.69	NS
C0QHD4	H	UP000000442	Chromosome	64.58	NS
C0QIE1	G	UP000000442	Chromosome	63.20	NS
C0QMG3	H	UP000000442	Chromosome	63.61	NS
C0QPP5	I	UP000001366	Chromosome	36.52	NS
C0QPS0	I	UP000001366	Chromosome	33.40	NS
C0QRF3	H	UP000001366	Chromosome	30.48	NS
C0QVJ7	G	UP000001803	Chromosome	17.36	NS
C0QW56	H	UP000001803	Chromosome	18.87	NS
C0QWW2	G	UP000001803	Chromosome	14.53	NS
C0QYR4	H	UP000001803	Chromosome	15.04	NS
C0QZ54	H	UP000001803	Chromosome	17.55	NS
C0R0Z6	G	UP000001803	Chromosome	16.27	NS
C0R1C2	G	UP000001803	Chromosome	14.71	NS
C1A5Q4	B	UP000002209	Chromosome	82.56	NS
C1A7Z0	I	UP000002209	Chromosome	84.48	LS
C1A7Z6	I	UP000002209	Chromosome	80.02	NS
C1A9P8	I	UP000002209	Chromosome	74.47	NS
C1AA57	I	UP000002209	Chromosome	77.71	NS
C1AA84	A	UP000002209	Chromosome	83.81	LS
C1AAA3	H	UP000002209	Chromosome	76.98	NS
C1AAN5	I	UP000002209	Chromosome	76.24	NS
C1ABN7	D	UP000002209	Chromosome	80.26	NS
C1ABP8	I	UP000002209	Chromosome	79.85	NS
C1AC05	A	UP000002209	Chromosome	81.04	NS
C1ACA5	D	UP000002209	Chromosome	84.08	LS
C1ADS0	F	UP000002209	Chromosome	83.76	LS
C1D4W7	A	UP000002010	Chromosome	89.46	NS
C1D738	B	UP000002010	Chromosome	81.31	NS
C1D7H5	A	UP000002010	Chromosome	85.24	NS
C1D9L2	A	UP000002010	Chromosome	85.27	NS
C1D9W5	UC	UP000002010	Chromosome	91.62	LS
C1DA23	H	UP000002010	Chromosome	88.47	NS
C1DDG7	D	UP000002010	Chromosome	86.32	NS
C1DDH4	H	UP000002010	Chromosome	86.05	NS
C1DDU8	I	UP000002424	Chromosome	92.12	NS
C1DGN1	A	UP000002424	Chromosome	96.26	NS
C1DH43	A	UP000002424	Chromosome	75.93	NS
C1DLW3	B	UP000002424	Chromosome	92.95	NS
C1DLW5	B	UP000002424	Chromosome	93.41	NS
C1DMF6	A	UP000002424	Chromosome	94.08	NS
C1DMR9	I	UP000002424	Chromosome	95.35	NS
C1DPW6	A	UP000002424	Chromosome	92.63	NS
C1DQX7	B	UP000002424	Chromosome	95.76	NS
C1DQX8	B	UP000002424	Chromosome	94.39	NS
C1F274	I	UP000002207	Chromosome	78.21	NS
C1F4T1	I	UP000002207	Chromosome	62.12	LS
C1F5G7	A	UP000002207	Chromosome	86.24	LS
C1F5Z8	F	UP000002207	Chromosome	74.86	NS
C1F605	H	UP000002207	Chromosome	73.02	NS
C1F6B1	B	UP000002207	Chromosome	81.79	NS
C1F6B2	B	UP000002207	Chromosome	77.86	NS
C1F6K0	I	UP000002207	Chromosome	72.00	NS
C1F6Q4	I	UP000002207	Chromosome	67.14	NS
C1F726	I	UP000002207	Chromosome	67.78	NS
C1F8T1	I	UP000002207	Chromosome	77.43	NS
C1FA94	F	UP000002207	Chromosome	72.35	NS
C3JXL8	H	UP000002332	Chromosome	82.88	NS
C3JYK7	F	UP000002332	Chromosome	84.45	NS
C3JZK7	A	UP000002332	Chromosome	79.90	NS
C3K190	A	UP000002332	Chromosome	72.25	NS
C3K192	A	UP000002332	Chromosome	83.75	NS
C3K4Q7	H	UP000002332	Chromosome	75.83	NS
C3KAS9	A	UP000002332	Chromosome	87.58	NS
C3KAV8	B	UP000002332	Chromosome	87.81	NS
C3KAV9	B	UP000002332	Chromosome	86.97	NS
C3KB18	A	UP000002332	Chromosome	81.42	NS
C3KBN3	A	UP000002332	Chromosome	80.65	NS
C3KBW1	I	UP000002332	Chromosome	81.51	NS
C3KC45	A	UP000002332	Chromosome	79.36	NS
C3KDE7	B	UP000002332	Chromosome	85.95	NS
C3KDJ6	H	UP000002332	Chromosome	84.54	NS
C3MC20	A	UP000001054	Chromosome	89.80	LS
C3ME54	A	UP000001054	Chromosome	88.86	NS
C3MEG7	A	UP000001054	Chromosome	86.72	NS
C3MF29	A	UP000001054	Chromosome	89.36	LS
C3MGH6	E	UP000001054	Chromosome	85.17	NS
C3MII1	A	UP000001054	Chromosome	86.50	NS
C3MIP0	A	UP000001054	Chromosome	81.54	NS
C4K6P3	A	UP000002334	Chromosome	36.10	NS
C4K948	I	UP000002186	Chromosome	92.87	NS
C4K9B6	I	UP000002186	Chromosome	93.89	NS
C4KA90	H	UP000002186	Chromosome	95.09	NS
C4KC16	H	UP000002186	Chromosome	93.71	NS
C4KCV6	H	UP000002186	Chromosome	96.09	NS
C4KDG5	H	UP000002186	Chromosome	94.35	NS
C4L925	B	UP000009073	Chromosome	56.54	NS
C4L984	A	UP000009073	Chromosome	56.24	NS
C4LAI8	H	UP000009073	Chromosome	65.09	NS
C4LCJ3	A	UP000009073	Chromosome	68.39	LS
C4LD45	I	UP000009073	Chromosome	69.62	LS
C4XGZ0	B	UP000009071	Chromosome	91.41	NS
C4XH30	A	UP000009071	Chromosome	88.95	NS
C4XHF7	A	UP000009071	Chromosome	90.52	NS
C4XHV1	H	UP000009071	Chromosome	85.56	NS
C4XKG5	B	UP000009071	Chromosome	88.34	NS
C4XLB5	B	UP000009071	Chromosome	87.55	NS
C4XLB6	B	UP000009071	Chromosome	89.13	NS
C4XRN7	H	UP000009071	Chromosome	88.96	NS
C4ZKQ1	A	UP000002186	Chromosome	94.92	NS
C4ZL95	A	UP000002186	Chromosome	95.72	NS
C4ZMR7	H	UP000002186	Chromosome	83.95	NS
C4ZPH0	H	UP000002186	Chromosome	85.13	NS
C5ACD2	A	UP000002187	Chromosome	94.74	NS
C5ADF0	B	UP000002187	Chromosome	96.46	NS
C5ADF1	B	UP000002187	Chromosome	97.02	NS
C5AEE5	F	UP000002187	Chromosome	96.86	NS
C5AL18	A	UP000002187	Chromosome	96.46	NS
C5ALB6	A	UP000002187	Chromosome	90.86	NS
C5AMM1	A	UP000002187	Chromosome	96.31	NS
C5AMW7	B	UP000002187	Chromosome	94.91	NS
C5ARF7	B	UP000009081	Chromosome	93.98	NS
C5ARF8	B	UP000009081	Chromosome	92.76	NS
C5ARM6	H	UP000009081	Chromosome	94.71	NS
C5ART1	A	UP000009081	Chromosome	90.14	NS
C5AS29	E	UP000009081	Chromosome	93.12	NS
C5ASE3	I	UP000009081	Chromosome	96.48	LS
C5ASI4	I	UP000009081	Chromosome	97.52	LS
C5ASV0	A	UP000009081	Chromosome	95.23	NS
C5ASW0	I	UP000009081	Chromosome	92.17	NS
C5ATJ8	A	UP000009081	Chromosome	90.31	NS
C5AWI4	A	UP000009081	Chromosome	89.29	NS
C5AX82	I	UP000009081	Chromosome	94.70	NS
C5AYW5	A	UP000009081	Chromosome	95.17	NS
C5B224	A	UP000009081	Chromosome	91.38	NS
C5B249	F	UP000009081	Chromosome	93.87	NS
C5B290	A	UP000009081	Chromosome	93.40	NS
C5B2Q6	E	UP000009081	Chromosome	94.46	NS
C5BCY8	A	UP000001485	Chromosome	74.31	NS
C5BE51	I	UP000001485	Chromosome	81.33	NS
C5BHN3	B	UP000001485	Chromosome	81.40	NS
C5BHN4	B	UP000001485	Chromosome	83.60	NS
C5BIL4	I	UP000009080	Chromosome	57.40	NS
C5BIV0	I	UP000009080	Chromosome	64.22	NS
C5BJ12	A	UP000009080	Chromosome	59.13	NS
C5BJD7	A	UP000009080	Chromosome	57.17	NS
C5BLB3	H	UP000009080	Chromosome	71.20	HS
C5BN76	H	UP000009080	Chromosome	46.13	NS
C5BNB5	H	UP000009080	Chromosome	58.53	NS
C5BPG5	A	UP000009080	Chromosome	64.09	NS
C5BTP4	H	UP000009080	Chromosome	51.13	NS
C5BTX4	A	UP000009080	Chromosome	67.84	LS
C5BUC1	A	UP000009080	Chromosome	62.21	NS
C5CJI4	E	UP000000453	Chromosome	93.25	NS
C5CKN5	A	UP000000453	Chromosome	92.12	NS
C5CN73	A	UP000000453	Chromosome	92.32	NS
C5CNK6	B	UP000000453	Chromosome	93.95	NS
C5CTI4	I	UP000000453	Chromosome	93.41	NS
C5CTN5	B	UP000000453	Chromosome	95.74	NS
C5CTN6	B	UP000000453	Chromosome	95.02	NS
C5CZI6	H	UP000000453	Chromosome	93.76	NS
C5D1U2	I	UP000000453	Chromosome	92.76	NS
C5ZV65	C	UP000007032	Chromosome	27.01	NS
C5ZWX4	G	UP000007032	Chromosome	26.25	NS
C5ZYX0	A	UP000007032	Chromosome	23.13	NS
C6BRV7	A	UP000002601	Chromosome	53.06	NS
C6BSA2	B	UP000002601	Chromosome	57.39	NS
C6BTS0	I	UP000002601	Chromosome	54.18	NS
C6BUQ5	H	UP000002601	Chromosome	51.28	NS
C6BV05	H	UP000002601	Chromosome	53.61	NS
C6BXQ5	H	UP000002601	Chromosome	54.17	NS
C6BZI4	H	UP000002601	Chromosome	55.35	NS
C6BZV6	H	UP000002601	Chromosome	60.12	NS
C6C0M6	G	UP000002601	Chromosome	52.36	NS
C6C1C4	H	UP000002601	Chromosome	51.08	NS
C6VSA1	A	UP000002011	Chromosome	69.81	NS
C6VSK9	I	UP000002011	Chromosome	72.43	NS
C6VSZ6	H	UP000002011	Chromosome	68.09	NS
C6VUK3	A	UP000002011	Chromosome	67.99	NS
C6VUR5	I	UP000002011	Chromosome	72.53	NS
C6VVJ7	A	UP000002011	Chromosome	69.62	NS
C6VYP2	A	UP000002011	Chromosome	68.09	NS
C6W040	UC	UP000002011	Chromosome	70.12	NS
C6W0B1	I	UP000002011	Chromosome	72.38	NS
C6W1P6	UC	UP000002011	Chromosome	69.78	NS
C6W294	A	UP000002011	Chromosome	68.06	NS
C6W3C6	A	UP000002011	Chromosome	69.11	NS
C6W3I5	I	UP000002011	Chromosome	70.74	NS
C6W3Z4	A	UP000002011	Chromosome	65.53	NS
C6W407	I	UP000002011	Chromosome	70.17	NS
C6W414	H	UP000002011	Chromosome	69.58	NS
C6W549	F	UP000002011	Chromosome	70.10	NS
C6W795	F	UP000002011	Chromosome	67.69	NS
C6W7E2	A	UP000002011	Chromosome	69.36	NS
C6WT58	UC	UP000002742	Chromosome	54.56	NS
C6WT73	I	UP000002742	Chromosome	56.49	LS
C6WTQ5	A	UP000002742	Chromosome	49.67	NS
C6WV46	A	UP000002742	Chromosome	44.01	NS
C6WWD7	I	UP000002742	Chromosome	47.47	NS
C6WWT4	I	UP000002742	Chromosome	39.41	NS
C6WWT8	I	UP000002742	Chromosome	44.15	NS
C6WXL7	I	UP000002742	Chromosome	51.86	NS
C6WY21	A	UP000002742	Chromosome	44.73	NS
C6WYM4	H	UP000002742	Chromosome	51.99	NS
C6X324	A	UP000001512	Chromosome	46.38	NS
C6X5S8	UC	UP000001512	Chromosome	41.63	NS
C6X752	E	UP000002743	Chromosome	77.43	NS
C6X7I2	I	UP000002743	Chromosome	76.91	NS
C6X9U4	I	UP000002743	Chromosome	71.76	NS
C6X9U6	I	UP000002743	Chromosome	73.93	NS
C6XAU8	A	UP000002743	Chromosome	74.58	NS
C6XBD8	A	UP000002743	Chromosome	65.23	NS
C6XBI4	A	UP000002743	Chromosome	74.83	NS
C6XBL6	F	UP000002743	Chromosome	73.31	NS
C6XCX9	A	UP000002743	Chromosome	73.20	NS
C6XD06	I	UP000002743	Chromosome	73.07	NS
C6XDV7	I	UP000002743	Chromosome	69.13	NS
C6XEG6	A	UP000002743	Chromosome	63.39	NS
C6XL02	H	UP000002745	Chromosome	39.83	NS
C6XM94	H	UP000002745	Chromosome	41.68	NS
C6XNT0	H	UP000002745	Chromosome	44.54	NS
C6XPA4	I	UP000002745	Chromosome	48.97	HS
C6XPC8	I	UP000002745	Chromosome	32.66	NS
C6XQC4	A	UP000002745	Chromosome	38.41	NS
C6XS60	A	UP000000852	Chromosome	46.18	NS
C6XSB9	A	UP000000852	Chromosome	48.13	NS
C6XSZ5	I	UP000000852	Chromosome	46.25	NS
C6XTQ5	H	UP000000852	Chromosome	51.38	NS
C6XUA6	UC	UP000000852	Chromosome	43.52	NS
C6XY44	A	UP000000852	Chromosome	36.75	NS
C6Y034	I	UP000000852	Chromosome	44.69	NS
C6Y0V7	I	UP000000852	Chromosome	49.76	NS
C6Y2E0	A	UP000000852	Chromosome	52.65	LS
C7JB20	A	UP000000948	Chromosome	53.71	NS
C7JFP6	F	UP000000948	Chromosome	65.60	NS
C7JFU1	B	UP000000948	Chromosome	63.37	NS
C7JFU2	B	UP000000948	Chromosome	65.13	NS
C7JHM7	H	UP000000948	Chromosome	34.68	HS
C7LQI9	I	UP000002216	Chromosome	84.94	NS
C7LR36	H	UP000002216	Chromosome	82.77	NS
C7LSL7	A	UP000002216	Chromosome	85.93	NS
C7LV22	A	UP000002216	Chromosome	85.95	NS
C7LW55	H	UP000002216	Chromosome	85.25	NS
C7LW96	H	UP000002216	Chromosome	84.24	NS
C7LXD4	H	UP000002216	Chromosome	82.97	NS
C7M512	I	UP000006650	Chromosome	49.31	LS
C7M605	A	UP000006650	Chromosome	42.26	NS
C7M8K8	UC	UP000006650	Chromosome	34.47	NS
C7NE37	G	UP000001910	Chromosome	29.05	LS
C7PAI4	I	UP000002215	Chromosome	54.27	NS
C7PAP0	A	UP000002215	Chromosome	52.60	NS
C7PC82	A	UP000002215	Chromosome	52.89	NS
C7PCU4	H	UP000002215	Chromosome	53.60	NS
C7PDX5	F	UP000002215	Chromosome	55.37	NS
C7PEP2	A	UP000002215	Chromosome	54.05	NS
C7PGW3	A	UP000002215	Chromosome	52.50	NS
C7PHC7	UC	UP000002215	Chromosome	52.92	NS
C7PIY2	F	UP000002215	Chromosome	53.22	NS
C7PK60	UC	UP000002215	Chromosome	52.40	NS
C7PK85	I	UP000002215	Chromosome	50.82	NS
C7PKC1	I	UP000002215	Chromosome	52.10	NS
C7PLH6	A	UP000002215	Chromosome	54.87	NS
C7PM21	A	UP000002215	Chromosome	53.19	NS
C7PNU6	H	UP000002215	Chromosome	51.76	NS
C7PP58	A	UP000002215	Chromosome	44.66	NS
C7PR58	A	UP000002215	Chromosome	55.21	NS
C7PS12	A	UP000002215	Chromosome	53.17	NS
C7PTN4	A	UP000002215	Chromosome	56.24	NS
C7PU09	I	UP000002215	Chromosome	53.42	NS
C7PUP1	A	UP000002215	Chromosome	54.10	NS
C7R7S4	H	UP000001231	Chromosome	42.80	NS
C7R8B5	A	UP000001231	Chromosome	49.95	NS
C7RBP1	I	UP000001231	Chromosome	47.89	NS
C7RBQ3	I	UP000001231	Chromosome	39.31	NS
C7RBS6	I	UP000001231	Chromosome	41.79	NS
C7RCH8	H	UP000001231	Chromosome	44.63	NS
C7RCM9	I	UP000001231	Chromosome	44.92	NS
C7RJ12	H	UP000001619	Chromosome	85.34	NS
C7RJ24	I	UP000001619	Chromosome	86.88	NS
C7RJF8	I	UP000001619	Chromosome	83.19	NS
C7RJG1	A	UP000001619	Chromosome	87.80	NS
C7RJM2	H	UP000001619	Chromosome	87.37	NS
C7RLK6	H	UP000001619	Chromosome	87.16	NS
C7RLR0	B	UP000001619	Chromosome	83.51	NS
C7RR70	A	UP000001619	Chromosome	84.71	NS
C7RSP9	E	UP000001619	Chromosome	85.50	NS
C7RTL3	A	UP000001619	Chromosome	85.87	NS
C7RUG2	A	UP000001619	Chromosome	88.10	NS
C8WZD5	H	UP000001052	Chromosome	70.60	NS
C8WZN2	H	UP000001052	Chromosome	74.40	NS
C8X129	G	UP000001052	Chromosome	69.22	NS
C8X5C5	A	UP000001052	Chromosome	79.19	NS
C8X5G3	H	UP000001052	Chromosome	77.77	NS
C8X5L2	H	UP000001052	Chromosome	74.22	NS
C9LSL9	A	UP000011124	Chromosome	82.27	NS
C9LWJ3	H	UP000011124	Chromosome	79.63	NS
C9R1Z6	A	UP000002569	Chromosome	52.57	NS
C9RKH4	UC	UP000000517	Chromosome	65.69	NS
C9RLE4	A	UP000000517	Chromosome	62.12	NS
D0B6F4	A	UP000008511	Chromosome	75.07	NS
D0IUX1	I	UP000002360	Chromosome	78.48	NS
D0IVV2	D	UP000002360	Chromosome	84.24	NS
D0IWA6	A	UP000002360	Chromosome	89.77	LS
D0IXJ9	A	UP000002360	Chromosome	82.26	NS
D0IXX2	I	UP000002360	Chromosome	58.51	HS
D0IXZ5	I	UP000002360	Chromosome	68.50	NS
D0IZ53	A	UP000002360	Chromosome	82.86	NS
D0J315	H	UP000002360	Chromosome	79.16	NS
D0J3Q8	B	UP000002360	Chromosome	88.09	NS
D0J3Q9	B	UP000002360	Chromosome	88.38	NS
D0J3W5	I	UP000002360	Chromosome	76.31	NS
D0J625	A	UP000002360	Chromosome	85.32	NS
D0J6N6	I	UP000002360	Chromosome	84.77	NS
D0J7H0	I	UP000002360	Chromosome	70.67	NS
D0J7N0	I	UP000002360	Chromosome	80.64	NS
D0J7Y4	A	UP000002360	Chromosome	88.29	NS
D0KWS0	I	UP000009102	Chromosome	72.37	NS
D0KXC7	I	UP000009102	Chromosome	74.34	LS
D0KYW4	I	UP000009102	Chromosome	70.29	NS
D0KYZ0	H	UP000009102	Chromosome	69.11	NS
D0KZI2	B	UP000009102	Chromosome	68.37	NS
D0KZX7	H	UP000009102	Chromosome	64.63	NS
D0L0M6	A	UP000009102	Chromosome	71.63	NS
D0LJ50	G	UP000001880	Chromosome	96.21	NS
D0LKL6	G	UP000001880	Chromosome	91.94	NS
D0LKL7	G	UP000001880	Chromosome	94.56	NS
D0LMA5	I	UP000001880	Chromosome	96.08	NS
D0LMK0	UC	UP000001880	Chromosome	92.71	NS
D0LNH6	I	UP000001880	Chromosome	96.02	NS
D0LNZ2	H	UP000001880	Chromosome	94.83	NS
D0LNZ3	G	UP000001880	Chromosome	92.96	NS
D0LPK2	I	UP000001880	Chromosome	80.63	NS
D0LTY9	H	UP000001880	Chromosome	94.69	NS
D0LUX9	I	UP000001880	Chromosome	90.89	NS
D0LX25	I	UP000001880	Chromosome	93.71	NS
D0MEW7	I	UP000002221	Chromosome	78.05	NS
D0MF79	I	UP000002221	Chromosome	85.20	NS
D0MFL7	G	UP000002221	Chromosome	86.50	NS
D0MFL8	G	UP000002221	Chromosome	84.62	NS
D0MGZ1	H	UP000002221	Chromosome	88.30	NS
D0MH11	A	UP000002221	Chromosome	81.46	NS
D1APV2	G	UP000000845	Chromosome	31.98	NS
D1B1N8	C	UP000002222	Chromosome	42.18	NS
D1B268	A	UP000002222	Chromosome	39.88	NS
D1B480	A	UP000002222	Chromosome	38.87	NS
D1B6H3	UC	UP000002030	Chromosome	91.10	NS
D1B7L7	UC	UP000002030	Chromosome	90.66	NS
D1BMS6	A	UP000007968	Chromosome	26.20	NS
D1BQ86	H	UP000007968	Chromosome	40.45	LS
D2QBY3	UC	UP000002028	Chromosome	63.07	NS
D2QD91	F	UP000002028	Chromosome	63.98	NS
D2QDV6	F	UP000002028	Chromosome	66.29	NS
D2QF48	F	UP000002028	Chromosome	66.36	NS
D2QFK7	A	UP000002028	Chromosome	65.96	NS
D2QG07	H	UP000002028	Chromosome	65.21	NS
D2QHA7	I	UP000002028	Chromosome	62.56	NS
D2QHB6	H	UP000002028	Chromosome	63.80	NS
D2QHH4	F	UP000002028	Chromosome	66.91	NS
D2QHZ5	A	UP000002028	Chromosome	67.73	NS
D2QI81	I	UP000002028	Chromosome	63.31	NS
D2QJ57	A	UP000002028	Chromosome	57.90	NS
D2QJB8	UC	UP000002028	Chromosome	68.12	NS
D2QJK0	I	UP000002028	Chromosome	67.24	NS
D2QKB5	I	UP000002028	Chromosome	59.15	NS
D2QKD4	A	UP000002028	Chromosome	61.14	NS
D2QMC5	I	UP000002028	Chromosome	64.05	NS
D2QMK5	G	UP000002028	Chromosome	57.09	NS
D2QML2	G	UP000002028	Chromosome	57.89	NS
D2QMR1	UC	UP000002028	Chromosome	62.67	NS
D2QT38	H	UP000002028	Chromosome	62.80	NS
D2QUM7	I	UP000002028	Chromosome	68.05	NS
D2QUR6	A	UP000002028	Chromosome	69.25	LS
D2QW78	A	UP000001887	Chromosome	74.22	LS
D2QZ46	G	UP000001887	Chromosome	66.21	NS
D2R327	A	UP000001887	Chromosome	69.54	NS
D2R3K4	A	UP000001887	Chromosome	73.98	LS
D2R766	I	UP000001887	Chromosome	62.46	NS
D2R8C1	H	UP000001887	Chromosome	72.39	NS
D2R972	F	UP000001887	Chromosome	67.64	NS
D2RNM7	A	UP000001902	Chromosome	76.95	NS
D2TLT8	A	UP000001889	Chromosome	72.29	NS
D2TNB4	A	UP000001889	Chromosome	69.75	NS
D2TQM4	B	UP000001889	Chromosome	81.27	LS
D2TQM5	B	UP000001889	Chromosome	78.38	NS
D2UBC7	A	UP000001890	Chromosome	84.56	NS
D2UD75	A	UP000001890	Chromosome	80.15	NS
D2UDG5	H	UP000001890	Chromosome	82.51	NS
D2UDX9	A	UP000001890	Chromosome	86.58	NS
D2UEQ5	B	UP000001890	Chromosome	80.13	NS
D2UFQ0	B	UP000001890	Chromosome	87.57	NS
D2UFQ1	B	UP000001890	Chromosome	84.25	NS
D2UGX4	I	UP000001890	Chromosome	84.25	NS
D3DF98	UC	UP000002574	Chromosome	54.34	LS
D3DJF7	I	UP000002574	Chromosome	46.40	NS
D3DJY7	I	UP000002574	Chromosome	43.52	NS
D3DK19	H	UP000002574	Chromosome	43.84	NS
D3DKA4	I	UP000002574	Chromosome	57.16	HS
D3EQ59	E	UP000001405	Chromosome	16.70	NS
D3HLB4	A	UP000001060	Chromosome	28.74	NS
D3HMZ3	I	UP000001060	Chromosome	34.56	NS
D3HN24	A	UP000001060	Chromosome	33.46	NS
D3HN29	I	UP000001060	Chromosome	32.63	NS
D3HPQ2	F	UP000001060	Chromosome	30.78	NS
D3HPR6	A	UP000001060	Chromosome	28.61	NS
D3HQJ4	A	UP000001060	Chromosome	30.71	NS
D3HRT7	B	UP000001060	Chromosome	30.73	NS
D3HRT8	B	UP000001060	Chromosome	27.01	NS
D3P9G9	H	UP000001520	Chromosome	25.56	NS
D3PAE4	H	UP000001520	Chromosome	29.52	HS
D3PE85	UC	UP000001520	Chromosome	22.50	NS
D3PS27	UC	UP000013026	Chromosome	84.34	NS
D3RMG4	A	UP000001441	Chromosome	87.95	NS
D3RNZ7	H	UP000001441	Chromosome	84.98	NS
D3RP26	E	UP000001441	Chromosome	89.76	NS
D3RP37	A	UP000001441	Chromosome	87.49	NS
D3RP49	H	UP000001441	Chromosome	88.31	NS
D3RQP6	A	UP000001441	Chromosome	87.50	NS
D3RR61	A	UP000001441	Chromosome	91.06	NS
D3RTE7	I	UP000001441	Chromosome	89.86	NS
D3RU33	H	UP000001441	Chromosome	87.40	NS
D3RUB8	H	UP000001441	Chromosome	85.74	NS
D3RUT8	I	UP000001441	Chromosome	87.23	NS
D3SA02	G	UP000009099	Chromosome	81.66	NS
D3SAR3	A	UP000009099	Chromosome	88.75	NS
D3SB19	H	UP000009099	Chromosome	87.42	NS
D3SBK6	A	UP000009099	Chromosome	85.36	NS
D3SCL5	I	UP000009099	Chromosome	90.56	NS
D3SDY0	UC	UP000009099	Chromosome	86.50	NS
D3SDY4	A	UP000009099	Chromosome	83.57	NS
D3SEH6	H	UP000009099	Chromosome	90.21	NS
[truncated: 4,206 more rows]
