# Supplementary material for: HME, NFE, and HAE-1 efflux pumps in Gram-negative bacteria: a comprehensive phylogenetic and ecological approach
Source: ISME Commun. 2024 Jan 10;4(1):ycad018. doi: 10.1093/ismeco/ycad018 (PMC10872679; doi:10.1093/ismeco/ycad018)
Supplement: Table_S3_statistical_analyses_in_genomic_database_ycad018 [file table_s3_statistical_analyses_in_genomic_database_ycad018.xlsx]

## Sheet: Feuil1
Differences tested	Average 1 (average of numbers of permease genes per genome)	Average 2	Wilcoxon test	Normalized average 1	Normalized Average 2	Wilcoxon test
Non contaminated soil vs contaminated (acid or metal) soil in HME (Clade I)	1.15	3.03	6.71e-11	1.2	3.18	9.65e-11
Non contaminated soil vs contaminated (acid or metal) soil in Clade F	0.19	0.47	0.005311	0.15	0.57	0.008293
Non contaminated soil vs contaminated (acid or metal) soil in HAE-1 (Clade A+B)	2.58	3.26	0.004247	2.61	2.92	0.04646
Non contaminated soil vs contaminated (organic) soil in HME	1.15	2.54	2.2e-16	1.2	2.29	2.6e-12
Non contaminated soil vs contaminated (organic) soil in Clade F	0.19	0.27	0.00046	0.15	0.22	0.0022
Non contaminated soil vs contaminated (organic) soil in HAE-1	2.58	3.9	4.2e-10	2.61	3.21	0.0003
Human commensal non pathogen vs (strict or opportunistic) pathogen in HAE-1	2.52083	2.66019	0.6792	3.36556	2.88632	0.0876
Human commensal non pathogen vs (strict or opportunistic) pathogen in Clade B	0.104167	0.514563	3.19e-05	0.0877778	0.497895	8,816e-06
Strict Human pathogen vs Opportunist Human pathogen in HAE-1	1.79545	3.30508	0.001905	2.45	3.16	0.0747
Isolated from bulk soil vs from plant in HAE1	4.22	6.29	1.35e-07	3.12	4.48	2e-07
From plant and do not nodulate vs from plant and nodulate in Clade D	0.08	0.16	0.127	0.06	0.09	0.146
From plant vs from bulk soil in Clade D	0.11	0.13	0.344	0.07	0.08	0.31
Fresh environment vs marine environment in HAE1	2.82	2	0.000988	2.55	1.93	0.0014
Fresh environment vs marine environment in Clade G	0.36	0.64	0.001955	0.35	0.6	0.000657
Fresh environment vs marine environment in Clade H	1.35	2.8	4.56e-13	1.37	2.72	2.17e-15
Normalized averages correspond to average of numbers of permease genes normalized by genome sizes and by excluding strains without RND pumps
