# Supplementary material for: HME, NFE, and HAE-1 efflux pumps in Gram-negative bacteria: a comprehensive phylogenetic and ecological approach
Source: ISME Commun. 2024 Jan 10;4(1):ycad018. doi: 10.1093/ismeco/ycad018 (PMC10872679; doi:10.1093/ismeco/ycad018)
Supplement: Table_S4_putative_gene_duplication_genomic_database_ycad018 [file table_s4_putative_gene_duplication_genomic_database_ycad018.xlsx]

## Sheet: Duplication
Genes probably involved in a recent duplication	Genes from the same strain (% ID)	Involved strain (species name)	Note
A4AAK6 (Clade A)	V7HVI9 (99.8%)	UP000019205 (Congregibacter litoralis)	Atypical GC3 ; near identical gene were found in distant strains ; flanked by P-type conjugative transfer elements ; flanked by an identical transposase gene (ISL3)
B2JEG1 (Clade A)	B2JP28 (99.8%)	UP000001192 (Burkholderia phymatum)	Atypical GC3 but no closed gene were found in distant strains
B8IQ07 (Clade E)	B8ITK0 (99.6%)	UP000008207 (Methylobacterium nodulans)	Flanked by transposase genes (IS111A/IS1328/IS1533), by integrase genes and by phage genes
B0UEU3 (Clade E)	B0UJE4 (97.8%)	UP000001185 (Methylobacterium sp.)	Probably a unique duplication event before the speciation in the Methylobacterium genus (similar two-to-two flanking regions). Flanked by transposase genes (IS111A/IS1328/IS1533), by integrase genes and by phage genes
D5BBV3 (Clade F)	D5B948 (96.6%)	UP000001654 (Zunongwangia profunda)	Atypical GC3 but no closed gene were found in distant strains. Flanked by putative transposase, excisionase and recombinase genes. No Fusion protein gene detected near D5B948
C3KPE7 (Clade H)	C3KQG8 (96.4%)	UP000001054 (Rhizobium sp.)	Both genes are carried by the same plasmid but no closed gene were found in distant strains. Flanked by phage integrase gene.
A0A0A1H3S5 (Clade I)	A0A0A1H7D7 (99.9%)	UP000031649 (Burkholderiales)	Flanked by transposase genes (IS4) and conjugative transfer elements.
I3ZGZ4 (Clade I)	I3ZHY4 (100%)	UP000006056 (Terriglobus roseus)	Similar flanking region but no mobility fingerprint
