# Supplementary material for: HME, NFE, and HAE-1 efflux pumps in Gram-negative bacteria: a comprehensive phylogenetic and ecological approach
Source: ISME Commun. 2024 Jan 10;4(1):ycad018. doi: 10.1093/ismeco/ycad018 (PMC10872679; doi:10.1093/ismeco/ycad018)
Supplement: Table_S5_putatitve_HGT_genomic_database_ycad018 [file table_s5_putatitve_hgt_genomic_database_ycad018.xlsx]

## Sheet: HGT
Genes probably involved in a recent horizontal transfer	Genes from a distant strain (% ID)	Involved strains (species name)	Genetic fingerprint of HGT (atypical GC3 and/or in a plasmid)	Note
A0A0A6CXX1 (Clade A)		UP000033201 (Sphingomonas sp.)
	A4AAK6 (99.7%)	UP000019205 (Congregibacter litoralis)	atypical GC3	Two copies in UP00019205 (probably a "false" duplication)
	F4GGZ6 (99.8%)	UP000007938 (Alicycliphilus denitrificans)	atypical GC3, in a plasmid	flanked by P-type conjugative transfer elements ; flanked by an identical transposase gene (ISL3)
	V7HVI9 (99.8%)	UP000019205 (Congregibacter litoralis)	atypical GC3
A0A0A8UVW7 (Clade A)		UP000032803 (Legionella hackeliae)
	A0A068SWC7 (100%)	UP000028181 (Rhizobium galegae)	atypical GC3	Flanked by a transposase gene (ISSpo6)
A0A0A7PNV8 (Clade A)		UP000030907 (Sphingopyxis fribergensis)		Flanked by transposase genes (IS629 + IS3), by a resolvase gene and by an integrase gene. Flanked by conjugative transfer elements
	M4S5V8 (100%)	UP000011816 (Sphingomonas sp.)		The two strains are a similar GC3 content ; flanked by phage integrase gene
A0A0A1BAT8 (Clade I)		UP000030310 (Pantoea sp.)	in a plasmid
	E1VGY2 (99.0%)	UP000002677 (Gammaproteobacteria)	atypical GC3	Unclassified Gammaproteobacteria; Flanked by a transposase gene
A0A0A1BCT4 (Clade I)		UP000030310 (Pantoea sp.)	in a plasmid
	A7MHC8 (95.0%)	UP000000260 (Cronobacter sakazakii )		The two strains are a similar GC3 content
A1W5D4 (Clade I)		UP000000645 (Acidovorax sp.)
	E3HKV8 (98.3%)	UP000006876 (Achromobacter xylosoxidans)		The two strains are a similar GC3 content
A1W615 (Clade I)		UP000000645 (Acidovorax sp.)
	F4GGD7 (96.3%)	UP000007938 (Alicycliphilus denitrificans)	atypical GC3	Flanked by a transposase gene (IS4) and by conjugative transfer elements
A9BTT3 (Clade I)		UP000000784 (Delftia acidovorans)		Flanked by phage integrase gene and by conjugative transfer elements
	Q1LIZ2 (96,9%)	UP000002429 (Cupriavidus metallidurans)		The two strains are a similar GC3 content; Flanked by transposase genes and by conjugative transfer elements
B2UEC6 (Clade I)		UP000002566 (Ralstonia pickettii)
	P13511 (99,9%)	UP000002429 (Cupriavidus metallidurans)	in a plasmid	The two strains are a similar GC3 content; Flanked by transposase genes
C6RMC3 (Calde I)		UP000018419 (Acinetobacter radioresistens)
	R4YS69 (100%)	UP000032749 (Oleispira antarctica)		The two strains are a similar GC3 content; flanked by transposase genes (IS3, ISRme19)
D5QDV3 (Clade I)		UP000006468 (Komagataeibacter hansenii)	atypical GC3	Flanked by transposase genes and by conjugative transfer elements
	Q5HXX8 (99,8%)	UP000006375 (Gluconobacter oxydans)	atypical GC3, in a plasmid	Flanked by transposase and integrase genes
E4TV02 (Clade I)		UP000008720 (Marivirga tractuosa)	atypical GC3
	L0G2A4 (97,9%)	UP000010796 (Echinicola vietnamensis)
G2ITV1 (Clade I)		UP000001275 (Sphingobium sp.)	in a plasmid	Flanked by transposase (Tn3) and integrase genes
	M4S734 (99,9%)	UP000011816 (Sphingomonas sp.)	in a plasmid	Flanked by transposase (Tn3) and integrase genes, and by conjugative transfer elements
